# Supplementary material for: Associations of genetically determined iron status across the phenome: A mendelian randomization study
Source: PLoS Med. 2019 Jun 20;16(6):e1002833. doi: 10.1371/journal.pmed.1002833 (PMC6586257; doi:10.1371/journal.pmed.1002833)
Supplement: S1 Table — (XLSX) [file pmed.1002833.s003.xlsx]

## Sheet: S1_Table
S1 Table. Genetic association estimates for the three iron status instruments with the four biomarkers of systemic iron status [2].
				Iron			Log10 Ferritin			Saturation			Transferrin
SNP	Gene	Effect allele	Allele frequency	Beta	Standard error	P	Beta	Standard error	P	Beta	Standard error	P	Beta	Standard error	P
rs1800562	HFE	A	0.067	0.328	0.016	2.72e-97	0.204	0.016	1.54e-38	0.577	0.016	2.19e-270	-0.479	0.016	8.9e-196
rs1799945	HFE	G	0.15	0.189	0.01	1.1e-81	0.065	0.01	1.71e-10	0.231	0.01	5.13e-109	-0.114	0.01	9.36e-30
rs855791	TMPRSS6	G	0.554	0.181	0.007	1.32e-139	0.055	0.007	1.38e-14	0.19	0.008	6.41e-137	-0.044	0.007	1.98e-09
