# Supplementary material for: Associations of genetically determined iron status across the phenome: A mendelian randomization study
Source: PLoS Med. 2019 Jun 20;16(6):e1002833. doi: 10.1371/journal.pmed.1002833 (PMC6586257; doi:10.1371/journal.pmed.1002833)
Supplement: S2 Table — All estimates are in log OR units. OR, odds ratio; PheWAS, phenome-wide association study. (XLSX) [file pmed.1002833.s004.xlsx]

## Sheet: S2_Table
S2 Table. Phenome-wide association study results for rs1800562. All estimates are in log odds ratio units.
Phecode	Description	Group	Beta	Standard error	P	Cases	Controls	MR estimate	MR standard error
275.1	Disorders of iron metabolism	Hematopoietic	3.26534	0.0610948	<1E-99	697	325538	9.95531	0.520121
200.1	Polycythemia vera	Neoplasms	0.801788	0.0961219	7.34427e-17	403	317255	2.44447	0.316386
277	Other disorders of metabolism	Endocrine/Metabolic	0.0944958	0.0133148	1.27469e-12	45243	282486	0.288097	0.0429579
571	Chronic liver disease and cirrhosis	Digestive	0.486193	0.0936174	2.06489e-07	537	317845	1.48229	0.294436
573	Other disorders of liver	Digestive	0.165898	0.0344968	1.51612e-06	5193	317845	0.505788	0.108028
289.8	Polycythemia vera, secondary	Hematopoietic	0.554763	0.124577	8.46041e-06	290	319266	1.69135	0.388664
285	Other anemias	Hematopoietic	-0.114791	0.0258888	9.25011e-06	11825	308423	-0.349972	0.0807544
284	Aplastic anemia	Hematopoietic	-0.107651	0.0248962	1.53217e-05	12738	308423	-0.328205	0.077573
716.9	Arthropathy NOS	Musculoskeletal	0.0532086	0.0124037	1.78878e-05	53744	273475	0.162221	0.0386352
341	Other demyelinating diseases of central nervous system	Neurological	0.246762	0.0596897	3.56388e-05	1611	285707	0.752322	0.185644
454.1	Varicose veins of lower extremity	Circulatory System	0.0992491	0.0240357	3.63977e-05	11537	287276	0.302589	0.0747515
686	Other local infections of skin and subcutaneous tissue	Dermatologic	0.101379	0.0246452	3.89618e-05	10985	315925	0.309083	0.0766354
709.7	Unspecified diffuse connective tissue disease	Dermatologic	0.042665	0.0106385	6.06026e-05	82538	241600	0.130076	0.0330491
318	Tobacco use disorder	Mental Disorders	0.0709812	0.0185965	0.000135128	133538	193889	0.216406	0.0576709
571.81	Portal hypertension	Digestive	0.362079	0.0952238	0.000143301	20465	297220	1.1039	0.295268
401.1	Essential hypertension	Circulatory System	0.0421506	0.0111041	0.000147068	568	317845	0.128508	0.0344293
459.9	Circulatory disease NEC	Circulatory System	0.0369203	0.0097342	0.00014893	79111	248373	0.112562	0.0301811
571.5	Other chronic nonalcoholic liver disease	Digestive	0.221177	0.0592582	0.000189642	1671	317845	0.67432	0.183635
401	Hypertension	Circulatory System	0.0411251	0.0110952	0.000210079	79365	248373	0.125381	0.0343752
681.3	Cellulitis and abscess of arm/hand	Dermatologic	0.121683	0.0334455	0.000274517	5761	315925	0.370984	0.103561
317.11	Alcoholic liver damage	Mental Disorders	0.286854	0.0788805	0.00027629	864	297220	0.874556	0.244244
681.6	Cellulitis and abscess of foot, toe	Dermatologic	0.121281	0.0335621	0.000301949	5725	315925	0.369759	0.103901
716.1	Unspecified polyarthropathy or polyarthritis	Musculoskeletal	0.149557	0.0422695	0.000402911	3522	273475	0.455966	0.130776
335	Multiple sclerosis	Neurological	0.228198	0.0650338	0.00044993	1378	285707	0.695726	0.201157
681.5	Cellulitis and abscess of leg, except foot	Dermatologic	0.117379	0.0334905	0.000456891	5768	315925	0.357862	0.103587
274.1	Gout	Endocrine/Metabolic	0.202144	0.0597763	0.000720449	1665	325766	0.616293	0.184708
599.3	Dysuria	Genitourinary	0.233387	0.0691092	0.000732618	1205	220090	0.711545	0.213539
689	Disorder of skin and subcutaneous tissue NOS	Dermatologic	0.0457035	0.0135868	0.000768722	42136	285603	0.13934	0.0419771
740.1	Osteoarthritis; localized	Musculoskeletal	0.0849914	0.0267495	0.00148646	9458	305856	0.25912	0.082527
575.9	Nonspecific abnormal findings on radiological and other examination of biliary tract	Digestive	0.364509	0.119673	0.00231995	367	309850	1.11131	0.368861
578.8	Hemorrhage of rectum and anus	Digestive	0.0681411	0.0224199	0.00237121	13794	302943	0.207747	0.0691006
686.4	Pyogenic granuloma	Dermatologic	0.342209	0.117383	0.00355322	380	315925	1.04332	0.361476
701.2	Scar conditions and fibrosis of skin	Dermatologic	-0.167988	0.0579554	0.00374873	2406	322571	-0.512158	0.178451
280.1	Iron deficiency anemias, unspecified or not due to blood loss	Hematopoietic	-0.0897056	0.031953	0.00499396	7499	308423	-0.273493	0.0983269
473.4	Voice disturbance	Respiratory	0.203077	0.0730233	0.00541926	1098	308482	0.619138	0.224671
480.11	Pneumococcal pneumonia	Respiratory	0.0920929	0.0331265	0.00543525	5981	317206	0.280771	0.10192
989	Toxic effect of other substances, chiefly nonmedicinal as to source	Injuries & Poisonings	0.174166	0.0645137	0.00694085	1437	326199	0.530993	0.198386
550	Abdominal hernia	Digestive	0.0350863	0.0130531	0.00718874	48370	279369	0.106971	0.0401366
529.1	Glossitis	Digestive	0.35126	0.131047	0.0073533	303	322043	1.07091	0.402935
272.11	Hypercholesterolemia	Endocrine/Metabolic	-0.0416927	0.0156716	0.00780471	33958	291041	-0.127112	0.0481798
281	Other deficiency anemia	Hematopoietic	-0.0778273	0.029422	0.00816417	8782	308423	-0.237278	0.090445
626.14	Irregular menstrual bleeding	Genitourinary	-0.117903	0.0448339	0.00854403	3943	295789	-0.359461	0.137809
737.3	Kyphoscoliosis and scoliosis	Musculoskeletal	0.315818	0.120814	0.00894643	370	316204	0.962861	0.371317
506	Empyema and pneumothorax	Respiratory	-0.223031	0.0855714	0.00915054	1144	315997	-0.679974	0.262989
530.1	Esophagitis, GERD and related diseases	Digestive	0.0691873	0.0267005	0.00956322	9526	287354	0.210937	0.0820517
250.2	Type 2 diabetes	Endocrine/Metabolic	0.050406	0.0195179	0.00980731	12650	296587	0.153677	0.0599762
591	Urinary tract infection	Genitourinary	0.0601734	0.0234069	0.0101478	19089	307016	0.183456	0.0719215
276.12	Hyposmolality and/or hyponatremia	Endocrine/Metabolic	-0.167408	0.0657139	0.0108488	1848	320156	-0.510391	0.201888
819	Skull and face fracture and other intercranial injury	Injuries & Poisonings	0.159053	0.06255	0.0109963	1514	326041	0.484918	0.192163
721.8	Other allied disorders of spine	Musculoskeletal	0.112943	0.0446334	0.011391	3220	310471	0.34434	0.13711
81	Infection/inflammation of internal prosthetic device; implant; and graft	Infectious Diseases	0.126616	0.050111	0.0115133	2509	320988	0.386025	0.153933
740.11	Osteoarthrosis, localized, primary	Musculoskeletal	0.0684997	0.0272416	0.0119194	2106	287354	0.208841	0.0836762
530.9	Heartburn	Digestive	0.136111	0.0542322	0.0120806	9216	305856	0.414972	0.166577
317.1	Alcoholism	Mental Disorders	0.0687856	0.0278292	0.0134471	367	321924	0.209712	0.0854597
613	Other nonmalignant breast conditions	Genitourinary	0.292373	0.118464	0.0135854	8681	297220	0.891381	0.363777
256.4	Polycystic ovaries	Endocrine/Metabolic	-0.564508	0.229531	0.0139173	218	324054	-1.72106	0.704809
686.1	Carbuncle and furuncle	Dermatologic	0.125133	0.0512911	0.0147011	2415	315925	0.381502	0.157479
960	Poisoning by antibiotics	Injuries & Poisonings	-0.114597	0.0472093	0.015206	3517	299761	-0.349383	0.144936
334.2	Anterior horn cell disease	Neurological	-0.541313	0.223315	0.0153511	224	285707	-1.65035	0.685582
427.11	Paroxysmal supraventricular tachycardia	Circulatory System	-0.137773	0.056896	0.0154572	2428	299060	-0.42004	0.174669
379.2	Disorders of vitreous body	Sense Organs	-0.184148	0.0766984	0.0163529	1406	287733	-0.561428	0.235435
362.29	Macular degeneration (senile) of retina NOS	Sense Organs	-0.144251	0.0603355	0.0168107	2195	315365	-0.439791	0.185196
496.21	Obstructive chronic bronchitis	Respiratory	0.114704	0.047977	0.0168111	1592	317845	0.349708	0.147263
451	Phlebitis and thrombophlebitis	Circulatory System	0.281218	0.117724	0.0169037	2726	293739	0.857372	0.361342
520	Disorders of tooth development	Digestive	0.254341	0.106605	0.0170407	396	287276	0.775429	0.327208
535	Gastritis and duodenitis	Digestive	0.0475959	0.0200357	0.0175223	24661	287276	0.14511	0.0614931
455	Hemorrhoids	Circulatory System	0.0411158	0.0173143	0.0175649	469	311181	0.125353	0.0531406
572	Ascites (non malignant)	Digestive	0.147688	0.0623748	0.0178964	17716	296063	0.450269	0.191431
530.2	Esophageal bleeding (varices/hemorrhage)	Digestive	0.140462	0.0600419	0.019315	1721	287354	0.428237	0.184243
550.2	Diaphragmatic hernia	Digestive	0.0385913	0.0165065	0.0193898	27628	279369	0.117657	0.0506509
477	Epistaxis or throat hemorrhage	Respiratory	0.116261	0.0503494	0.0209396	2514	308482	0.354453	0.154475
362.2	Degeneration of macula and posterior pole of retina	Sense Organs	-0.138543	0.0601459	0.0212539	2198	315365	-0.422386	0.184525
804	Fracture of hand or wrist	Injuries & Poisonings	0.21224	0.0922575	0.0214191	675	323062	0.647072	0.283038
229	Benign neoplasm of unspecified sites	Neoplasms	0.0300321	0.0131783	0.0226728	46100	281639	0.0915611	0.0404252
614.5	Inflammatory disease of cervix, vagina, and vulva	Genitourinary	0.282569	0.124031	0.0227139	334	318312	0.861492	0.380472
208	Benign neoplasm of colon	Neoplasms	0.0423816	0.0187181	0.0235613	16351	279369	0.129212	0.0574143
550.1	Inguinal hernia	Digestive	0.0485218	0.0216417	0.024958	20792	304147	0.147932	0.0663742
743.9	Osteopenia or other disorder of bone and cartilage	Musculoskeletal	0.091524	0.0408582	0.0250884	3978	323709	0.279037	0.125309
250	Diabetes mellitus	Endocrine/Metabolic	0.0425598	0.0190486	0.0254649	17057	310471	0.129756	0.0584189
738	Other acquired musculoskeletal deformity	Musculoskeletal	0.258469	0.116279	0.0262267	20213	307016	0.788015	0.356586
724.9	Other unspecified back disorders	Musculoskeletal	0.0453335	0.0204064	0.0263145	417	316204	0.138212	0.0625788
189.11	Malignant neoplasm of kidney, except pelvis	Neoplasms	0.169723	0.0767208	0.0269519	1033	323471	0.517448	0.235263
735	Acquired foot deformities	Musculoskeletal	0.295195	0.133861	0.0274382	299	316204	0.899984	0.410468
594.8	Renal colic	Genitourinary	0.118958	0.0546731	0.029569	2128	319446	0.362678	0.167622
695.42	Systemic lupus erythematosus	Dermatologic	-0.350457	0.162574	0.031109	362	319928	-1.06847	0.498385
593	Hematuria	Genitourinary	0.0445899	0.0207167	0.0313689	16733	296587	0.135945	0.063508
575.7	Other disorders of gallbladder	Digestive	-0.16099	0.0755438	0.0330819	1396	309850	-0.490824	0.231557
302	Sexual and gender identity disorders	Mental Disorders	0.270852	0.128016	0.0343655	338	282469	0.825767	0.392367
578.1	Hematemesis	Digestive	0.117271	0.0556409	0.0350624	2033	302943	0.357533	0.170531
587	Kidney replaced by transpant	Genitourinary	-0.3215	0.153387	0.0360818	397	313598	-0.980182	0.470081
531	Peptic ulcer (excl. esophageal)	Digestive	0.275703	0.131863	0.0365432	3644	287276	0.840558	0.404106
350.2	Abnormality of gait	Neurological	0.129279	0.0618845	0.036705	1630	324946	0.394142	0.189649
451.2	Phlebitis and thrombophlebitis of lower extremities	Circulatory System	0.088705	0.042482	0.0367922	284	320059	0.270442	0.130188
317	Alcohol-related disorders	Mental Disorders	0.0696372	0.033497	0.0376259	4616	320988	0.212309	0.102649
613.7	Other signs and symptoms in breast	Genitourinary	0.182795	0.0887215	0.0393674	5852	297220	0.557302	0.271855
80	Postoperative infection	Infectious Diseases	0.0778837	0.037819	0.0394581	204	285707	0.23745	0.115882
348.8	Encephalopathy, not elsewhere classified	Neurological	0.33155	0.161034	0.0395057	750	321924	1.01082	0.493428
702.2	Seborrheic keratosis	Dermatologic	0.0914871	0.0453884	0.0438366	3161	322113	0.278924	0.139047
733	Other disorders of bone and cartilage	Musculoskeletal	0.205876	0.102269	0.0441063	567	314953	0.627672	0.313297
556	Ulceration of the lower GI tract	Digestive	-0.286512	0.142869	0.044918	439	257992	-0.873514	0.437655
706.2	Sebaceous cyst	Dermatologic	0.0546126	0.0273959	0.0462113	9098	317802	0.166502	0.083918
578.9	Hemorrhage of gastrointestinal tract	Digestive	0.0698076	0.0352354	0.0475716	5448	302943	0.212828	0.107926
446.9	Arteritis NOS	Circulatory System	-0.397862	0.201341	0.0481478	245	318869	-1.213	0.61669
938.2	Chronic dermatitis due to solar radiation	Injuries & Poisonings	-0.375095	0.190761	0.0492626	264	321419	-1.14358	0.584257
735.3	Hallux valgus (Bunion)	Musculoskeletal	0.0618691	0.0316261	0.0504338	6895	316204	0.188625	0.0968591
470	Septal Deviations/Turbinate Hypertrophy	Respiratory	0.0726939	0.0372275	0.0508562	4816	308482	0.221628	0.114012
496.2	Chronic bronchitis	Respiratory	0.267648	0.137164	0.0510213	293	293739	0.816001	0.420073
365.11	Primary open angle glaucoma	Sense Organs	0.147555	0.0764544	0.05361	1055	316294	0.449863	0.234123
626.13	Irregular menstrual cycle	Genitourinary	-0.119515	0.0628681	0.057296	1957	295789	-0.364376	0.192494
550.5	Ventral hernia	Digestive	0.0813116	0.043119	0.0593287	3573	279369	0.247901	0.132015
250.42	Other abnormal glucose	Endocrine/Metabolic	0.217444	0.115394	0.059516	437	307016	0.662938	0.353294
642.1	Preeclampsia and eclampsia	Pregnancy Complications	-0.31242	0.166196	0.0601318	335	326550	-0.9525	0.508822
642	Hypertension complicating pregnancy, childbirth, and the puerperium	Pregnancy Complications	-0.172366	0.0917067	0.060171	988	326550	-0.525507	0.280766
193	Thyroid cancer	Neoplasms	0.235464	0.125569	0.0607687	1547	320983	0.717878	0.384431
292.1	Aphasia/speech disturbance	Mental Disorders	0.119936	0.0639813	0.0608555	365	326150	0.365658	0.195879
625.1	Dyspareunia	Genitourinary	0.13723	0.0733619	0.061402	1151	318181	0.418384	0.224594
427.3	Other specified cardiac dysrhythmias	Circulatory System	-0.0894626	0.0478369	0.0614616	3310	299060	-0.272752	0.14645
564.9	Personal history of diseases of digestive system	Digestive	0.0395453	0.0212953	0.0633111	15902	257992	0.120565	0.0651904
426.4	Anomalous atrioventricular excitation	Circulatory System	-0.365164	0.1979	0.065009	240	299060	-1.1133	0.605792
426.32	Left bundle branch block	Circulatory System	0.10968	0.0598774	0.0669899	1779	299060	0.33439	0.18328
474	Acute and chronic tonsillitis	Respiratory	-0.21295	0.116458	0.0674652	603	308482	-0.649239	0.356464
530.11	GERD	Digestive	0.0401155	0.0221802	0.070511	14466	287354	0.122303	0.0678854
714	Rheumatoid arthritis and other inflammatory polyarthropathies	Musculoskeletal	0.0508403	0.0282157	0.07157	4553	316294	0.155001	0.0863552
365	Glaucoma	Sense Organs	0.069008	0.0383618	0.0720392	8637	316769	0.21039	0.117406
442.8	Aneurysm of other specified artery	Circulatory System	0.290329	0.162402	0.0738219	210	318869	0.885148	0.497007
805	Fracture of vertebral column without mention of spinal cord injury	Injuries & Poisonings	0.232352	0.130438	0.0748604	333	323062	0.708391	0.399176
240	Simple and unspecified goiter	Endocrine/Metabolic	-0.206449	0.116167	0.0755395	621	309859	-0.629419	0.355496
800	Fracture of lower limb	Injuries & Poisonings	0.163128	0.0923925	0.077464	360	324946	0.497341	0.282727
350.3	Lack of coordination	Neurological	0.223263	0.1265	0.0775763	699	323062	0.680681	0.387098
519.8	Other diseases of respiratory system, NEC	Respiratory	0.0486577	0.0275757	0.0776463	280	327123	0.148347	0.0843833
458.2	Iatrogenic hypotension	Circulatory System	0.270212	0.153625	0.0785935	238	193889	0.823817	0.47009
458	Hypotension	Circulatory System	0.133765	0.0761061	0.0788143	9063	265045	0.407819	0.232882
790.6	Other abnormal blood chemistry	Symptoms	0.0566863	0.0324724	0.0808671	1081	193889	0.172824	0.0993595
513.4	Hyperventilation	Respiratory	0.247254	0.141765	0.0811389	6521	321007	0.753823	0.433771
550.3	Femoral hernia	Digestive	0.168403	0.0972203	0.0832425	652	279369	0.513422	0.29746
531.1	Hemorrhage from gastrointestinal ulcer	Digestive	0.165464	0.0958135	0.0841796	408	323062	0.504462	0.293149
528.11	Stomatitis and mucositis (ulcerative)	Digestive	0.20622	0.119564	0.0845705	410	322043	0.628718	0.365813
809	Fracture of unspecified bones	Injuries & Poisonings	0.202879	0.117671	0.0846849	654	320059	0.618535	0.360019
618.1	Prolapse of vaginal walls	Genitourinary	0.0526114	0.0305864	0.0854157	7472	315762	0.160401	0.0935789
577	Diseases of pancreas	Digestive	0.178429	0.103781	0.0855642	558	325421	0.543991	0.317518
706	Diseases of sebaceous glands	Dermatologic	0.16361	0.0956943	0.0873191	594	317802	0.49881	0.292764
202.2	Non-Hodgkins lymphoma	Neoplasms	-0.0787122	0.0464116	0.0898931	3525	323032	-0.239976	0.141982
516.1	Hemoptysis	Respiratory	0.0936543	0.055246	0.090033	2098	325555	0.285531	0.169008
500.2	Pneumoconiosis	Respiratory	0.132083	0.0786198	0.0929536	373	282486	0.402691	0.240498
389.4	Tinnitus	Sense Organs	0.177783	0.105843	0.09302	1000	315997	0.54202	0.323774
703	Diseases of nail, NOS	Dermatologic	0.210707	0.125475	0.0930977	541	317704	0.6424	0.383826
277.4	Disorders of bilirubin excretion	Endocrine/Metabolic	0.214071	0.127484	0.0931138	365	320935	0.652655	0.389973
759	Other and unspecified congenital anomalies	Congenital Anomalies	0.159245	0.095236	0.0945033	678	326072	0.485502	0.291318
646	Other complications of pregnancy NEC	Pregnancy Complications	0.0915365	0.0549401	0.0956903	2392	325347	0.279075	0.168053
241.2	Nontoxic multinodular goiter	Endocrine/Metabolic	0.154139	0.0928572	0.0969235	710	309859	0.469935	0.284028
214.1	Lipoma of skin and subcutaneous tissue	Neoplasms	0.0625375	0.0377478	0.0975765	4754	320179	0.190663	0.11546
531.4	Peptic ulcer, site unspecified	Digestive	0.190668	0.115155	0.0977728	4422	305856	0.581306	0.352227
740.9	Osteoarthrosis NOS	Musculoskeletal	0.0645647	0.0390811	0.0985204	449	320059	0.196844	0.119536
381.11	Suppurative and unspecified otitis media	Sense Organs	0.139898	0.0847309	0.0987208	849	323646	0.426518	0.259162
681.1	Cellulitis and abscess of fingers/toes	Dermatologic	0.168786	0.102296	0.0989467	582	315925	0.514592	0.312886
555.2	Ulcerative colitis	Digestive	0.0756169	0.0459893	0.100129	464	309850	0.230539	0.140662
966	Poisoning by anticonvulsants and anti-Parkinsonism drugs	Injuries & Poisonings	0.174197	0.106011	0.100342	3144	257992	0.531088	0.324241
575.6	Cholesterolosis of gallbladder	Digestive	-0.219101	0.133383	0.100456	536	299761	-0.667992	0.407959
345	Epilepsy, recurrent seizures, convulsions	Neurological	0.0716645	0.0436983	0.101008	3457	285707	0.218489	0.133652
324	Other CNS infection and poliomyelitis	Neurological	-0.288937	0.176617	0.101849	288	326637	-0.880906	0.540177
361	Retinal detachments and defects	Sense Organs	-0.0951332	0.058491	0.103852	912	228958	-0.29004	0.178887
195	Cancer, suspected or other	Neoplasms	0.134985	0.0830754	0.104196	2228	316294	0.411538	0.254073
359.2	Myopathy	Neurological	0.178373	0.110487	0.106434	218	322324	0.543819	0.337892
687	Symptoms affecting skin	Dermatologic	-0.331926	0.205753	0.106696	497	325461	-1.01197	0.629236
743.11	Osteoporosis NOS	Musculoskeletal	0.0756745	0.0471334	0.108375	3027	323709	0.230715	0.144139
198.4	Secondary malignant neoplasm of liver	Neoplasms	0.0787827	0.0496029	0.112225	2690	228958	0.240191	0.151682
297.2	Suicide or self-inflicted injury	Mental Disorders	0.0771408	0.0488276	0.114139	436	299761	0.235185	0.149306
949	Allergies, other	Injuries & Poisonings	0.188612	0.119547	0.114628	2753	282469	0.575037	0.365549
961	Poisoning by other anti-infectives	Injuries & Poisonings	0.18465	0.117167	0.115037	418	321419	0.562958	0.358272
202	Cancer of other lymphoid, histiocytic tissue	Neoplasms	-0.131044	0.0835424	0.116744	1135	323032	-0.399523	0.255447
287.3	Thrombocytopenia	Hematopoietic	0.111359	0.0710387	0.11698	1266	325002	0.339509	0.217214
8.52	Intestinal infection due to C. difficile	Infectious Diseases	-0.174215	0.111525	0.118262	648	318596	-0.531143	0.341002
260.6	Anorexia	Endocrine/Metabolic	-0.150679	0.0965471	0.118599	847	325290	-0.459388	0.295203
377	Disorders of optic nerve and visual pathways	Sense Organs	0.182698	0.117166	0.118925	653	310167	0.557005	0.358246
742.8	Articular cartilage disorder	Musculoskeletal	0.151006	0.0968991	0.119141	434	287733	0.460385	0.296276
367.2	Astigmatism	Sense Organs	0.255288	0.164024	0.119612	210	325256	0.778318	0.501513
564	Functional digestive disorders	Digestive	-0.13965	0.0897771	0.119821	981	257992	-0.425763	0.274498
536	Disorders of function of stomach	Digestive	0.221023	0.142824	0.121738	257	296063	0.673851	0.436679
721.1	Spondylosis without myelopathy	Musculoskeletal	0.118343	0.0767335	0.123012	1068	310471	0.360801	0.234605
182	Malignant neoplasm of uterus	Neoplasms	-0.118566	0.0774788	0.125941	1301	297188	-0.361483	0.236873
293	Symptoms involving head and neck	Mental Disorders	0.0832715	0.0546653	0.127685	6134	318312	0.253876	0.167122
614.33	Pelvic inflammatory disease, NOS	Genitourinary	0.0513706	0.0337374	0.127843	2549	305084	0.156618	0.103141
184.1	Malignant neoplasm of ovary and other uterine adnexa	Neoplasms	-0.083105	0.0546258	0.128172	2202	324622	-0.253369	0.167
531.3	Duodenal ulcer	Digestive	0.0698713	0.0459956	0.128741	1091	317896	0.213022	0.140615
750.21	Congenital anomalies of intestine	Congenital Anomalies	-0.300757	0.198205	0.129166	3090	320059	-0.916942	0.605938
374.1	Ectropion or entropion	Sense Organs	0.115136	0.0759759	0.129663	4570	323169	0.351025	0.232266
655	Known or suspected fetal abnormality affecting management of mother	Pregnancy Complications	-0.0657176	0.0435197	0.131027	226	325503	-0.200358	0.133041
964.1	Anticoagulants causing adverse effects	Injuries & Poisonings	0.226046	0.150033	0.131903	971	315365	0.689165	0.458652
362	Other retinal disorders	Sense Organs	-0.13509	0.0898332	0.132637	601	311845	-0.411859	0.274618
157	Pancreatic cancer	Neoplasms	0.152119	0.101285	0.133124	308	318312	0.463778	0.309622
288.11	Neutropenia	Hematopoietic	-0.0713905	0.047562	0.133356	259	299761	-0.217654	0.145394
614.4	Inflammatory diseases of uterus, except cervix	Genitourinary	0.207005	0.137943	0.133444	3316	319835	0.631113	0.421683
585.1	Acute renal failure	Genitourinary	0.0569934	0.0381201	0.134887	287	287733	0.17376	0.116528
378.5	Paralytic strabismus	Sense Organs	-0.260332	0.17421	0.135082	4660	313598	-0.793695	0.532537
939	Atopic/contact dermatitis due to other or unspecified	Dermatologic	0.0821175	0.0552268	0.137037	284	327343	0.250358	0.168817
647.1	Infections of genitourinary tract during pregnancy	Pregnancy Complications	-0.260758	0.175823	0.138055	1474	326252	-0.794993	0.537446
380	Disorders of external ear	Sense Organs	0.097257	0.0659147	0.140079	2730	325004	0.296515	0.201479
117	Mycoses	Infectious Diseases	0.0723608	0.0490915	0.140482	1282	313485	0.220612	0.150055
401.22	Hypertensive chronic kidney disease	Circulatory System	-0.103378	0.0702092	0.140906	1593	248373	-0.315176	0.214604
386.2	Peripheral or central vertigo	Sense Organs	0.184174	0.125169	0.141183	419	318312	0.561505	0.382595
614.52	Vaginitis and vulvovaginitis	Genitourinary	-0.208461	0.141806	0.141551	387	321156	-0.635551	0.433447
579.8	Nonspecific abnormal findings in stool contents	Digestive	0.0899398	0.0613325	0.142531	1735	302943	0.274207	0.187467
857	Mechanical complication of unspecified genitourinary device, implant, and graft	Injuries & Poisonings	0.103362	0.0708497	0.144594	878	315365	0.315129	0.216552
362.4	Retinal vascular changes and abnomalities	Sense Organs	-0.137402	0.0941858	0.14461	2151	321419	-0.418907	0.287878
681.2	Cellulitis and abscess of face/neck	Dermatologic	0.155469	0.106933	0.145979	323	320983	0.47399	0.326835
292.6	Hallucinations	Mental Disorders	0.195239	0.134371	0.146229	528	315925	0.59524	0.410695
290.2	Delirium due to conditions classified elsewhere	Mental Disorders	0.137601	0.0948954	0.147051	318	321255	0.419515	0.290038
695.3	Rosacea	Dermatologic	0.196188	0.135497	0.147643	5312	295238	0.598133	0.414131
411.1	Unstable angina (intermediate coronary syndrome)	Circulatory System	-0.0539378	0.0373749	0.148977	680	320983	-0.164445	0.11423
327	Sleep disorders	Neurological	0.11222	0.0780845	0.150672	1033	322223	0.342134	0.238647
528.6	Leukoplakia of oral mucosa	Digestive	0.197029	0.137696	0.152461	311	322043	0.600698	0.420828
252.1	Hyperparathyroidism	Endocrine/Metabolic	-0.141109	0.0986795	0.152724	811	324054	-0.430212	0.301583
568.1	Peritoneal adhesions (postoperative) (postinfection)	Digestive	-0.0699889	0.049037	0.153503	3091	246280	-0.213381	0.149865
601.4	Balanoposthitis	Genitourinary	0.198349	0.139458	0.154943	2684	309850	0.604723	0.426199
574.2	Calculus of bile duct	Digestive	-0.0747745	0.0525913	0.155083	296	306931	-0.227971	0.160725
751.21	Cystic kidney disease	Congenital Anomalies	-0.19037	0.134497	0.156946	458	325503	-0.580395	0.411028
204.4	Multiple myeloma	Neoplasms	-0.16905	0.119475	0.157086	14526	257992	-0.515396	0.36512
561	Symptoms involving digestive system	Digestive	0.0314433	0.0222892	0.158333	480	320983	0.0958637	0.0681155
292.2	Mild cognitive impairment	Mental Disorders	0.237093	0.168191	0.158638	571	323032	0.722844	0.513987
290	Delirium dementia and amnestic and other cognitive disorders	Mental Disorders	-0.183077	0.130238	0.15981	201	320983	-0.558162	0.398
594.2	Calculus of lower urinary tract	Genitourinary	-0.136843	0.0975726	0.160773	353	326252	-0.417205	0.298173
610.2	Fibroadenosis of breast	Genitourinary	0.192994	0.137654	0.160909	316	320383	0.588396	0.420657
502	Postinflammatory pulmonary fibrosis	Respiratory	-0.130966	0.093465	0.161146	828	319446	-0.399286	0.285619
380.4	Impacted cerumen	Sense Organs	0.181462	0.12997	0.162659	883	315997	0.553239	0.397169
285.1	Acute posthemorrhagic anemia	Hematopoietic	-0.250177	0.179592	0.163611	690	310471	-0.762736	0.5488
720	Spinal stenosis	Musculoskeletal	0.133284	0.0958917	0.164545	267	308423	0.406355	0.293024
430.3	Subdural hemorrhage	Circulatory System	0.204289	0.146984	0.164568	16865	310167	0.622831	0.44915
870	Open wounds of head; neck; and trunk	Injuries & Poisonings	0.139501	0.100488	0.165064	270	317627	0.425309	0.307067
244.1	Secondary hypothyroidism	Endocrine/Metabolic	0.103585	0.0748394	0.16633	595	319243	0.315807	0.228688
596	Other disorders of bladder	Genitourinary	0.0414034	0.0299734	0.167175	1151	309859	0.12623	0.0915896
610.8	Other specified benign mammary dysplasias	Genitourinary	0.130109	0.0943431	0.167861	7732	313163	0.396675	0.288282
300	Anxiety, phobic and dissociative disorders	Mental Disorders	0.177191	0.129105	0.169923	703	320383	0.540216	0.394495
741	Symptoms and disorders of the joints	Musculoskeletal	0.0283654	0.0207	0.170591	362	282469	0.0864798	0.0632507
250.41	Impaired fasting glucose	Endocrine/Metabolic	0.200062	0.147139	0.17393	1401	307436	0.609944	0.449579
603.1	Hydrocele	Genitourinary	-0.100243	0.0737857	0.174284	1523	321038	-0.305618	0.22545
395.6	Heart valve replaced	Circulatory System	-0.0962905	0.0709038	0.17445	268	307016	-0.293568	0.216644
578.2	Blood in stool	Digestive	0.0666499	0.0491131	0.174759	726	311845	0.203201	0.150063
760	Back pain	Symptoms	0.0459851	0.0339453	0.175519	5916	321823	0.140198	0.103718
150	Cancer of esophagus	Neoplasms	-0.139412	0.1033	0.177149	2740	302943	-0.425035	0.315619
530.14	Reflux esophagitis	Digestive	0.0343512	0.0254565	0.177206	10878	287354	0.104729	0.0777793
700	Corns and callosities	Dermatologic	0.190901	0.142648	0.180811	895	318869	0.582015	0.435829
442.11	Abdominal aortic aneurysm	Circulatory System	0.11219	0.0840228	0.181801	3479	296063	0.342042	0.25671
153.3	Malignant neoplasm of rectum, rectosigmoid junction, and anus	Neoplasms	0.0742962	0.0556493	0.18185	2116	300820	0.226513	0.170022
411.9	Other acute and subacute forms of ischemic heart disease	Circulatory System	0.097253	0.073019	0.182898	9875	317704	0.296503	0.223088
388	Other disorders of ear	Sense Organs	0.0352694	0.0265479	0.184007	1193	295238	0.107529	0.0811084
751.22	Other specified congenital anomalies of kidney	Congenital Anomalies	0.173204	0.130951	0.185949	401	320983	0.52806	0.400072
290.11	Alzheimer's disease	Mental Disorders	0.160966	0.121878	0.186597	1519	326099	0.49075	0.37235
653	Problems associated with amniotic cavity and membranes	Pregnancy Complications	-0.0959121	0.0726986	0.187065	350	325503	-0.292415	0.222101
636.3	Hemorrhage in early pregnancy	Pregnancy Complications	-0.109471	0.0831029	0.18774	1112	319475	-0.333753	0.253885
537	Other disorders of stomach and duodenum	Digestive	0.057821	0.0439466	0.188271	580	324858	0.176284	0.134259
747.11	Cardiac shunt/ heart septal defect	Congenital Anomalies	-0.152548	0.116486	0.190337	491	312160	-0.465085	0.355864
38.2	Gram positive septicemia	Infectious Diseases	0.146141	0.111682	0.190691	1724	293739	0.445551	0.341188
496.1	Emphysema	Respiratory	-0.0857728	0.0656089	0.191099	286	322571	-0.261503	0.200433
627.4	Premenopausal menorrhagia	Genitourinary	0.176134	0.135342	0.193122	331	295789	0.536995	0.413459
481	Influenza	Respiratory	0.0343637	0.0264135	0.193262	15268	308482	0.104768	0.0806911
522.5	Periapical abscess	Digestive	0.0934982	0.0723357	0.196163	10000	317206	0.285055	0.220974
479	Other upper respiratory disease	Respiratory	0.0279312	0.0216388	0.196776	415	318869	0.085156	0.0661026
941	Adverse reaction to serum or vaccine	Injuries & Poisonings	-0.255712	0.198283	0.197179	1246	311181	-0.779609	0.605717
443.7	Peripheral angiopathy in diseases classified elsewhere	Circulatory System	0.155935	0.121056	0.197702	330	323646	0.475411	0.3698
383	Otosclerosis	Sense Organs	-0.202659	0.157556	0.198352	204	318869	-0.617861	0.481299
440	Atherosclerosis	Circulatory System	-0.265181	0.206285	0.198615	221	321419	-0.808478	0.630154
371	Inflammation of the eye	Sense Organs	0.15721	0.122532	0.199489	408	317896	0.479299	0.374305
599.4	Urinary incontinence	Genitourinary	0.0360961	0.0282288	0.201003	8991	220090	0.110049	0.0862307
687.1	Rash and other nonspecific skin eruption	Dermatologic	-0.0738512	0.0579865	0.202808	2214	322324	-0.225156	0.177129
782.3	Edema	Symptoms	-0.0840177	0.0662565	0.204774	1714	325852	-0.256151	0.202388
605	Erectile dysfunction [ED]	Genitourinary	0.183137	0.144482	0.204961	536	325421	0.558346	0.441336
577.2	Chronic pancreatitis	Digestive	0.136043	0.107416	0.205333	291	307436	0.414765	0.328112
296.2	Depression	Mental Disorders	0.0305956	0.0242315	0.20672	498	325947	0.0932793	0.0740166
293.1	Swelling, mass, or lump in head and neck [Space-occupying lesion, intracranial NOS]	Mental Disorders	-0.114234	0.0909306	0.209018	12126	282469	-0.348273	0.277747
191.11	Cancer of brain	Neoplasms	-0.158721	0.126392	0.209195	923	324622	-0.483906	0.386065
433	Cerebrovascular disease	Circulatory System	0.0354703	0.0283473	0.210834	945	306931	0.108141	0.0865856
427.8	Sinoatrial node dysfunction (Bradycardia)	Circulatory System	-0.173917	0.139381	0.212111	8627	317627	-0.530236	0.42573
429.3	Symptoms involving cardiovascular system	Circulatory System	-0.251714	0.202263	0.213319	2034	285707	-0.767421	0.61779
687.4	Disturbance of skin sensation	Dermatologic	-0.0620164	0.0498504	0.213481	208	321543	-0.189075	0.152263
353	Nerve root and plexus disorders	Neurological	-0.109716	0.0882117	0.213581	419	299060	-0.3345	0.269433
333	Extrapyramidal disease and abnormal movement disorders	Neurological	0.0708225	0.0569434	0.213597	993	312524	0.215922	0.173927
218.2	Other benign neoplasm of uterus	Neoplasms	0.161489	0.129856	0.213648	2973	322324	0.492344	0.396631
601.12	Chronic prostatitis	Genitourinary	0.102749	0.0828731	0.215037	363	307308	0.313259	0.253124
381.1	Otitis media	Sense Organs	0.0921435	0.0745166	0.216254	2181	323471	0.280925	0.227598
189.21	Malignant neoplasm of bladder	Neoplasms	-0.0725834	0.0587075	0.216326	1151	323646	-0.221291	0.179311
306.9	Tension headache	Mental Disorders	0.173214	0.140103	0.216334	305	282469	0.528091	0.427918
619.3	Noninflammatory disorders of cervix	Genitourinary	-0.0635546	0.051494	0.217123	649	287354	-0.193764	0.157278
530.5	Disorders of esophageal motility	Digestive	-0.135392	0.109771	0.217427	2842	278127	-0.412781	0.335274
426.31	Right bundle branch block	Circulatory System	-0.0853334	0.0693375	0.218436	255	307016	-0.260163	0.211775
250.11	Type 1 diabetes with ketoacidosis	Endocrine/Metabolic	0.188059	0.153079	0.219255	9520	318219	0.573351	0.467542
669	Complications of labor and delivery NEC	Pregnancy Complications	-0.0400111	0.0326527	0.220442	1571	299060	-0.121985	0.0997286
514	Abnormal findings examination of lungs	Respiratory	0.0621545	0.0508107	0.221232	404	326925	0.189495	0.155186
597.1	Urethral stricture (not specified as infectious)	Genitourinary	0.0540708	0.0442376	0.221601	2570	325141	0.16485	0.13511
426.21	First degree AV block	Circulatory System	-0.106313	0.08721	0.222826	3437	313163	-0.324126	0.266354
721	Spondylosis and allied disorders	Musculoskeletal	0.101355	0.083161	0.222928	1005	299060	0.309009	0.253987
599	Other symptoms/disorders or the urinary system	Genitourinary	0.0122263	0.010035	0.223082	923	310471	0.0372754	0.0306484
420.21	Acute pericarditis	Circulatory System	0.195729	0.161867	0.226589	226	324494	0.596734	0.494355
338.2	Chronic pain	Neurological	0.148932	0.123364	0.227333	103672	220090	0.454062	0.376762
597	Other disorders of urethra and urinary tract	Genitourinary	-0.11263	0.0938108	0.229902	871	313163	-0.343385	0.286498
556.1	Ulceration of intestine	Digestive	0.11485	0.0962403	0.232726	691	257992	0.350152	0.293912
426.24	Atrioventricular block, complete	Circulatory System	-0.137865	0.115849	0.23403	1164	318869	-0.420321	0.353793
443.1	Raynaud's syndrome	Circulatory System	-0.0962616	0.080991	0.234618	1599	287276	-0.293481	0.247338
454	Varicose veins	Circulatory System	0.0734627	0.0619151	0.235422	590	299060	0.223972	0.189082
535.1	Acute gastritis	Digestive	0.0874769	0.0737798	0.235761	4696	322223	0.266698	0.225314
327.3	Sleep apnea	Neurological	-0.0470133	0.0397339	0.236728	1190	296063	-0.143333	0.121342
250.24	Type 2 diabetes with neurological manifestations	Endocrine/Metabolic	0.1196	0.102182	0.241817	611	307016	0.364633	0.312038
345.12	Partial epilepsy	Neurological	0.167527	0.143788	0.243982	296	285707	0.510753	0.439087
331.1	Hydrocephalus	Neurological	0.129991	0.112072	0.246093	498	285707	0.396313	0.342228
304	Adjustment reaction	Mental Disorders	-0.184401	0.159588	0.247893	322	282469	-0.562197	0.48732
38.1	Gram negative septicemia	Infectious Diseases	0.100003	0.086561	0.247973	854	312160	0.304886	0.264324
565.1	Anal and rectal polyp	Digestive	0.0346723	0.0301943	0.250842	899	312524	0.105708	0.0922
352.2	Facial nerve disorders [CN7]	Neurological	0.0971678	0.0847361	0.251501	7654	246280	0.296243	0.258746
579	Other symptoms involving abdomen and pelvis	Digestive	0.0847716	0.0744408	0.254796	1185	302943	0.25845	0.227304
789	Nausea and vomiting	Symptoms	0.0276066	0.0242731	0.255399	858	320383	0.0841665	0.0741172
348.9	Other conditions of brain, NOS	Neurological	-0.159902	0.140729	0.255853	407	285707	-0.487507	0.429709
378.2	Nystagmus and other irregular eye movements	Sense Organs	-0.225212	0.198619	0.256841	11960	315779	-0.686621	0.606471
853	Complication of colostomy or enterostomy	Injuries & Poisonings	0.12547	0.110835	0.257616	514	313485	0.38253	0.338426
612.2	Hypertrophy of breast (Gynecomastia)	Genitourinary	0.0976538	0.0862682	0.257643	215	287733	0.297725	0.263413
349	Other and unspecified disorders of the nervous system	Neurological	0.0157385	0.0139228	0.258302	40651	285707	0.0479832	0.0425119
599.2	Retention of urine	Genitourinary	0.0361489	0.0322398	0.262181	6844	220090	0.11021	0.0984389
214	Lipoma	Neoplasms	-0.0713803	0.0639363	0.264238	1817	320179	-0.217623	0.195217
627.3	Postmenopausal atrophic vaginitis	Genitourinary	-0.0914668	0.0820891	0.265177	1123	295789	-0.278862	0.250641
626.1	Irregular menstrual cycle/bleeding	Genitourinary	0.0475165	0.0426753	0.265519	3587	295789	0.144867	0.1303
375	Disorders of lacrimal system	Sense Organs	-0.0742841	0.0668059	0.266164	1659	287733	-0.226476	0.203976
614.53	Cyst or abscess of Bartholin's gland	Genitourinary	0.0994736	0.0898451	0.268221	801	318312	0.303273	0.274317
172.3	Carcinoma in situ of skin	Neoplasms	-0.118822	0.107385	0.26851	664	313741	-0.362262	0.327871
614.51	Cervicitis and endocervicitis	Genitourinary	0.0799979	0.0725672	0.270289	8732	313598	0.243896	0.221561
296.22	Major depressive disorder	Mental Disorders	-0.161147	0.146211	0.270396	1246	318312	-0.491302	0.44641
626	Disorders of menstruation and other abnormal bleeding from female genital tract	Genitourinary	0.0449853	0.0408208	0.270453	384	282469	0.13715	0.124633
596.5	Functional disorders of bladder	Genitourinary	0.0685931	0.0623805	0.27151	3935	295789	0.209125	0.190458
840	Sprains and strains	Injuries & Poisonings	-0.138939	0.126604	0.272456	1679	313163	-0.423594	0.386542
604.1	Redundant prepuce and phimosis/BXO	Genitourinary	-0.0559044	0.0510974	0.273922	481	327219	-0.17044	0.156007
585.2	Renal failure NOS	Genitourinary	0.0310656	0.0284265	0.274465	247	320156	0.0947121	0.0867893
276.11	Hyperosmolality and/or hypernatremia	Endocrine/Metabolic	-0.198249	0.182726	0.27794	1551	316204	-0.604419	0.55787
735.23	Hallux rigidus	Musculoskeletal	0.0707457	0.065264	0.278368	633	326637	0.215688	0.199254
199	Neoplasm of uncertain behavior	Neoplasms	-0.0876485	0.0808943	0.278589	1155	228958	-0.267221	0.246973
323.8	Encephalitis, non-infectious	Neurological	0.108365	0.100143	0.279209	2179	324773	0.330381	0.30574
165.1	Cancer of bronchus; lung	Neoplasms	-0.0625587	0.0578871	0.27983	2808	307436	-0.190728	0.17673
536.8	Dyspepsia and other specified disorders of function of stomach	Digestive	0.158834	0.148024	0.283256	247	296063	0.484251	0.451909
696.41	Psoriasis vulgaris	Dermatologic	0.0664784	0.0619722	0.2834	211	324858	0.202678	0.189198
747.1	Cardiac congenital anomalies	Congenital Anomalies	0.179318	0.167784	0.285185	1722	313452	0.5467	0.51223
351	Other peripheral nerve disorders	Neurological	-0.0255978	0.024039	0.286947	345	299060	-0.078042	0.0733884
427.41	Ventricular fibrillation and flutter	Circulatory System	0.142333	0.134046	0.288316	218	321714	0.433943	0.409225
54	Herpes simplex	Infectious Diseases	0.17582	0.165686	0.288615	948	299060	0.536036	0.505815
427.5	Arrhythmia (cardiac) NOS	Circulatory System	0.0875481	0.0826084	0.289237	2949	324773	0.266915	0.252191
441	Vascular insufficiency of intestine	Circulatory System	-0.175122	0.165403	0.28971	297	318869	-0.533908	0.50495
165	Cancer within the respiratory system	Neoplasms	-0.0524644	0.0496709	0.290858	12881	312524	-0.159953	0.151636
586.4	Stricture/obstruction of ureter	Genitourinary	0.087001	0.0831264	0.295279	938	313598	0.265247	0.253764
368	Visual disturbances	Sense Organs	0.0814691	0.0778495	0.295332	1080	324384	0.248381	0.237655
340	Migraine	Neurological	0.0513892	0.0494379	0.298586	2769	317466	0.156674	0.150919
296	Mood disorders	Mental Disorders	0.024445	0.0235573	0.299418	505	323032	0.0745274	0.071913
735.21	Hammer toe (acquired)	Musculoskeletal	0.0600644	0.0578945	0.299512	12936	282469	0.183123	0.176734
386.9	Dizziness and giddiness (Light-headedness and vertigo)	Sense Organs	0.0394551	0.0380322	0.299543	4734	321156	0.12029	0.1161
624.9	stress incontinence, female	Genitourinary	0.0349519	0.033751	0.300397	2012	316204	0.106561	0.103031
204.12	Lymphoid leukemia, chronic	Neoplasms	-0.128614	0.12477	0.302631	6096	318181	-0.392115	0.380877
728.71	Contracture of palmar fascia [Dupuytren's disease]	Musculoskeletal	0.0531471	0.0522026	0.308633	2445	304490	0.162034	0.15935
216	Benign neoplasm of skin	Neoplasms	0.0302186	0.0297219	0.309291	7859	319255	0.0921298	0.090727
53	Herpes zoster	Infectious Diseases	-0.154121	0.152502	0.312202	1952	287354	-0.46988	0.465511
530.3	Stricture and stenosis of esophagus	Digestive	-0.0622748	0.0616328	0.312296	341	321714	-0.189862	0.188133
610	Benign mammary dysplasias	Genitourinary	0.165498	0.164083	0.313154	354	321924	0.504568	0.500858
613.8	Other specified disorders of breast	Genitourinary	0.133962	0.132882	0.313396	3434	257992	0.40842	0.405619
560.4	Other intestinal obstruction	Digestive	-0.0466326	0.046285	0.313689	208	320383	-0.142173	0.141283
766	Neuralgia, neuritis, and radiculitis NOS	Symptoms	-0.163875	0.163416	0.315952	294	308423	-0.499619	0.498814
285.2	Anemia of chronic disease	Hematopoietic	0.143904	0.143859	0.317159	2962	313775	0.438731	0.439115
512.8	Cough	Respiratory	-0.0497709	0.0498552	0.31813	304	326187	-0.15174	0.152178
175	Acquired absence of breast	Neoplasms	-0.0542207	0.0543542	0.318501	2511	302926	-0.165307	0.16591
771.1	Swelling of limb	Symptoms	0.0872436	0.0876298	0.319448	842	326014	0.265986	0.267479
736	Other acquired deformities of limbs	Musculoskeletal	0.140261	0.140972	0.319757	310	316204	0.427626	0.4303
994.2	Sepsis	Injuries & Poisonings	0.048177	0.0484828	0.320373	7628	293739	0.146881	0.147987
614.3	Pelvic inflammatory disease (PID)	Genitourinary	-0.176532	0.17792	0.3211	2878	324861	-0.538207	0.543073
429.2	Abnormal function study of cardiovascular system	Circulatory System	0.108015	0.108944	0.321451	541	321543	0.329315	0.332533
732	Osteochondropathies	Musculoskeletal	-0.19322	0.195254	0.322379	218	314953	-0.589084	0.59598
427.4	Cardiac arrest and ventricular fibrillation	Circulatory System	0.13254	0.133986	0.322561	248	318312	0.404086	0.40897
291.8	Alteration of consciousness	Mental Disorders	-0.131793	0.133694	0.324242	348	299060	-0.401807	0.408075
250.22	Type 2 diabetes with renal manifestations	Endocrine/Metabolic	0.169795	0.172391	0.324651	208	307016	0.517669	0.526188
967	Adverse effects of sedatives or other central nervous system depressants and anesthetics	Injuries & Poisonings	0.103852	0.105566	0.325231	577	299761	0.316622	0.322218
496	Chronic airway obstruction	Respiratory	0.0296504	0.0301502	0.325399	650	320983	0.0903975	0.0920269
433.2	Occlusion of cerebral arteries	Circulatory System	0.0465623	0.0474078	0.326018	2973	317627	0.141958	0.144702
557	Intestinal malabsorption (non-celiac)	Digestive	0.141629	0.145065	0.328908	293	257992	0.431795	0.442771
112	Candidiasis	Infectious Diseases	0.054086	0.055708	0.331605	1084	321038	0.164896	0.170032
433.1	Occlusion and stenosis of precerebral arteries	Circulatory System	-0.0814906	0.0841091	0.332611	434	320983	-0.248447	0.256716
707.1	Decubitus ulcer	Dermatologic	0.133188	0.138534	0.336347	326	326198	0.40606	0.422824
394.7	Disease of tricuspid valve	Circulatory System	-0.0798353	0.0831757	0.337136	1039	317627	-0.2434	0.253862
426.23	Second degree AV block	Circulatory System	-0.124128	0.129539	0.337947	461	299060	-0.378439	0.395367
480	Pneumonia	Respiratory	-0.041118	0.0431223	0.340326	2147	325004	-0.12536	0.131613
737	Curvature of spine	Musculoskeletal	0.0889833	0.0937121	0.342347	3905	317206	0.271291	0.286014
703.1	Ingrowing nail	Dermatologic	0.075826	0.0801691	0.344237	1009	320935	0.231177	0.244678
272.1	Hyperlipidemia	Endocrine/Metabolic	-0.0351247	0.0371812	0.344817	741	316204	-0.107088	0.113478
368.1	Amblyopia	Sense Organs	-0.111994	0.118778	0.345739	5226	291041	-0.341446	0.362511
727.1	Synovitis and tenosynovitis	Musculoskeletal	-0.0982078	0.104269	0.346258	541	324384	-0.299414	0.318227
681	Superficial cellulitis and abscess	Dermatologic	0.0875073	0.0938713	0.351231	686	304490	0.266791	0.286489
798	Malaise and fatigue	Symptoms	0.0444276	0.0476628	0.351273	641	293739	0.13545	0.145464
497	Bronchitis	Respiratory	0.0932759	0.100106	0.351456	417	323062	0.284378	0.305517
696.4	Psoriasis	Dermatologic	0.0595506	0.0640017	0.352137	725	315925	0.181557	0.195328
290.1	Dementias	Mental Disorders	0.0921453	0.0992403	0.353145	2962	324233	0.280931	0.302872
801.1	Fracture of foot	Injuries & Poisonings	-0.123608	0.133929	0.35604	1621	313452	-0.376854	0.408734
198.2	Secondary malignancy of respiratory organs	Neoplasms	0.0501625	0.0544828	0.357206	222	295296	0.152934	0.166274
221	Benign neoplasm of other female genital organs	Neoplasms	0.153659	0.167304	0.358387	2273	228958	0.468473	0.510585
367.1	Myopia	Sense Organs	-0.0700668	0.0769406	0.362474	837	282469	-0.213618	0.234806
344	Other paralytic syndromes	Neurological	0.0880577	0.0969985	0.363971	5258	320935	0.268469	0.296017
704	Diseases of hair and hair follicles	Dermatologic	0.0327401	0.0361577	0.365211	689	285707	0.0998174	0.110344
303.3	Psychogenic disorder	Mental Disorders	0.0796438	0.0883432	0.367308	5000	305084	0.242816	0.269599
184.11	Malignant neoplasm of ovary	Neoplasms	-0.0343815	0.0381968	0.368059	487	314831	-0.104822	0.116566
615	Endometriosis	Genitourinary	0.0370507	0.0411992	0.36849	4084	318312	0.112959	0.125728
320	Meningitis	Neurological	-0.117524	0.130724	0.36864	439	326637	-0.358304	0.398931
622	Polyp of female genital organs	Genitourinary	-0.110692	0.123168	0.368809	2187	228958	-0.337476	0.375874
198.6	Secondary malignancy of bone	Neoplasms	-0.0520404	0.0580058	0.369635	1270	325256	-0.15866	0.177016
619.4	Noninflammatory disorders of vagina	Genitourinary	0.0549733	0.0613074	0.369888	1779	278127	0.167602	0.187092
586	Other disorders of the kidney and ureters	Genitourinary	0.0401355	0.0448139	0.370465	266	325544	0.122364	0.136758
149.4	Cancer of larynx	Neoplasms	0.134196	0.149926	0.370743	3406	313598	0.409134	0.457527
198.1	Secondary malignancy of lymph nodes	Neoplasms	-0.0326314	0.0365332	0.371751	5496	228958	-0.099486	0.111487
227.2	Benign neoplasm of parathyroid gland	Neoplasms	-0.125816	0.14207	0.37584	388	326150	-0.383585	0.433546
250.6	Polyneuropathy in diabetes	Endocrine/Metabolic	0.114648	0.129801	0.377095	559	321255	0.349537	0.396101
261.4	Vitamin D deficiency	Endocrine/Metabolic	0.110956	0.125758	0.377617	381	307016	0.33828	0.383764
255.21	Glucocorticoid deficiency	Endocrine/Metabolic	0.114945	0.13066	0.379009	370	324054	0.350442	0.398721
697	Sarcoidosis	Dermatologic	0.0951918	0.108272	0.379297	270	316769	0.290219	0.3304
715	Other inflammatory spondylopathies	Musculoskeletal	0.133778	0.152484	0.380308	3516	314831	0.407861	0.465315
722.1	Displacement of intervertebral disc	Musculoskeletal	-0.105175	0.1199	0.380383	516	310471	-0.320657	0.365885
622.2	Mucous polyp of cervix	Genitourinary	-0.0399695	0.0457795	0.382615	799	321255	-0.121858	0.139698
316	Substance addiction and disorders	Mental Disorders	-0.125376	0.143818	0.383335	973	304507	-0.382245	0.438867
251.1	Hypoglycemia	Endocrine/Metabolic	0.0717062	0.082402	0.384191	1075	313598	0.218616	0.251452
694.2	Other dyschromia	Dermatologic	0.0790002	0.0908347	0.384457	373	297220	0.240854	0.277184
965.3	Salicylates causing adverse effects in therapeutic use	Injuries & Poisonings	-0.120353	0.138499	0.384855	401	299761	-0.366931	0.422631
580.32	Nephritis and nephropathy with pathological lesion	Genitourinary	0.0681394	0.0784861	0.3853	324	325544	0.207742	0.239501
145.2	Cancer of tongue	Neoplasms	-0.133834	0.154405	0.386066	460	309859	-0.40803	0.471166
674	Other complications of the puerperium NEC	Pregnancy Complications	-0.146355	0.169251	0.387192	280	327234	-0.446203	0.516467
242.1	Graves' disease	Endocrine/Metabolic	0.1022	0.118285	0.38758	26742	293739	0.311584	0.360944
495	Asthma	Respiratory	-0.0146236	0.0169429	0.388077	407	325290	-0.0445841	0.051701
361.1	Retinal detachment with retinal defect	Sense Organs	-0.0615239	0.0713943	0.388827	358	296063	-0.187573	0.217858
253.2	Pituitary hypofunction	Endocrine/Metabolic	0.128704	0.149413	0.389021	281	324054	0.392389	0.455931
568	Other disorders of peritoneum	Digestive	-0.03753	0.0436815	0.390244	1455	316294	-0.114421	0.133292
535.2	Atrophic gastritis	Digestive	0.1131	0.131824	0.390911	3798	246280	0.344818	0.402253
345.3	Convulsions	Neurological	0.04602	0.0537101	0.391543	2305	285707	0.140305	0.163893
158	Neoplasm of unspecified nature of digestive system	Neoplasms	0.0663469	0.0776736	0.393007	260	306931	0.202277	0.237015
601.11	Acute prostatitis	Genitourinary	-0.149354	0.175276	0.394153	224	317896	-0.455348	0.534839
369.5	Conjunctivitis, infectious	Sense Organs	0.140593	0.165388	0.39528	1098	311845	0.428638	0.504666
301	Personality disorders	Mental Disorders	0.103567	0.122424	0.39757	477	321255	0.315752	0.373561
695.9	Unspecified erythematous condition	Dermatologic	0.0974676	0.115385	0.398269	431	282469	0.297157	0.352082
202.21	Nodular lymphoma	Neoplasms	-0.118605	0.140986	0.400204	390	323032	-0.361602	0.430197
159	Malignant neoplasm of other and ill-defined sites within the digestive organs and peritoneum	Neoplasms	-0.0310623	0.0370563	0.401892	302	325002	-0.0947022	0.113071
969	Poisoning by psychotropic agents	Injuries & Poisonings	0.0483259	0.0577125	0.402392	1117	228958	0.147335	0.176099
286.12	Congenital deficiency of other clotting factors (including factor VII)	Hematopoietic	0.121338	0.144917	0.402429	1994	299761	0.369933	0.44219
957	Injury to other and unspecified nerves	Injuries & Poisonings	-0.140496	0.16787	0.402632	275	327381	-0.428341	0.512226
427.2	Atrial fibrillation and flutter	Circulatory System	0.0185037	0.0222073	0.404718	6598	315997	0.0564136	0.0677611
507	Pleurisy; pleural effusion	Respiratory	-0.0276132	0.0331567	0.404952	5287	311845	-0.0841865	0.101171
281.13	Folate-deficiency anemia	Hematopoietic	-0.165632	0.199098	0.40546	15030	299060	-0.504974	0.607506
198	Secondary malignant neoplasm	Neoplasms	-0.0672598	0.0814136	0.408719	6112	313775	-0.20506	0.248414
512.7	Shortness of breath	Respiratory	-0.0283356	0.0344145	0.410302	201	308423	-0.086389	0.105007
38	Septicemia	Infectious Diseases	0.0388929	0.0473813	0.411732	741	282469	0.118576	0.144571
201	Hodgkin's disease	Neoplasms	0.124913	0.152641	0.41316	3038	312160	0.380832	0.465739
575.2	Obstruction of bile duct	Digestive	-0.0785088	0.0959645	0.413299	589	323032	-0.239356	0.292808
627.2	Symptomatic menopause	Genitourinary	0.1425	0.174281	0.413559	810	309850	0.43445	0.531765
202.24	Large cell lymphoma	Neoplasms	-0.0930685	0.113863	0.413716	203	295789	-0.283745	0.34742
585.31	Renal dialysis	Genitourinary	-0.0990932	0.121331	0.414091	522	313598	-0.302113	0.370206
250.7	Diabetic retinopathy	Endocrine/Metabolic	0.056879	0.0696672	0.414249	271	323032	0.173412	0.212568
371.3	Inflammation of eyelids	Sense Organs	0.0432531	0.0531428	0.4157	1379	315365	0.131869	0.162148
70	Viral hepatitis	Infectious Diseases	0.0783301	0.0965475	0.417187	2395	317896	0.238811	0.294583
807	Fracture of ribs	Injuries & Poisonings	0.134338	0.165581	0.417187	1635	326104	0.409567	0.505217
300.12	Agorophobia, social phobia, and panic disorder	Mental Disorders	-0.0817389	0.100805	0.417445	374	322043	-0.249204	0.307572
527.2	Sialoadenitis	Digestive	0.105027	0.129618	0.417779	222	323062	0.320205	0.395486
228	Hemangioma and lymphangioma, any site	Neoplasms	0.051837	0.0640163	0.418086	721	321714	0.15804	0.195324
803	Fracture of upper limb	Injuries & Poisonings	-0.104827	0.129853	0.419506	890	326014	-0.319596	0.396199
771	Musculoskeletal symptoms referable to limbs	Symptoms	0.0692607	0.0860714	0.421	472	246280	0.211161	0.262615
569.2	Gastrointestinal complications	Digestive	-0.102606	0.127628	0.42143	433	323062	-0.312823	0.389409
594	Urinary calculus	Genitourinary	0.0255668	0.0318094	0.421542	2568	318312	0.0779477	0.0970545
614.1	Pelvic peritoneal adhesions, female (postoperative) (postinfection)	Genitourinary	0.0414803	0.0517444	0.422762	6953	319446	0.126464	0.157878
41.4	E. coli	Infectious Diseases	0.0394111	0.0492133	0.423235	2797	312160	0.120156	0.150155
601.1	Prostatitis	Genitourinary	0.0795521	0.0994901	0.423943	663	306931	0.242537	0.303554
78	Viral warts & HPV	Infectious Diseases	0.0633826	0.0808232	0.432915	1009	321714	0.19324	0.246592
340.1	Migrain with aura	Neurological	0.132917	0.16983	0.433834	216	317466	0.405235	0.518152
172.11	Melanomas of skin	Neoplasms	-0.0401498	0.051583	0.436361	2719	313741	-0.122408	0.157379
440.9	Atherosclerosis of aorta	Circulatory System	0.135625	0.174425	0.436832	202	318869	0.41349	0.532165
634.1	Missed abortion/Hydatidiform mole	Pregnancy Complications	0.0587422	0.0758738	0.438807	1202	319475	0.179092	0.231488
180.1	Cervical cancer	Neoplasms	-0.030865	0.0399904	0.440227	4545	297126	-0.0941007	0.122008
501	Pneumonitis due to inhalation of food or vomitus	Respiratory	0.0800281	0.104467	0.443642	1373	193889	0.243988	0.31872
458.1	Orthostatic hypotension	Circulatory System	-0.0564661	0.0738266	0.444362	591	315997	-0.172153	0.225238
345.1	Epilepsy	Neurological	0.104299	0.137289	0.447433	331	285707	0.317984	0.418852
276.6	Fluid overload	Endocrine/Metabolic	-0.0960083	0.126698	0.448589	472	320156	-0.292708	0.386539
535.6	Duodenitis	Digestive	0.0223592	0.0298376	0.453639	90693	228958	0.0681683	0.0910292
962.3	Hormones and synthetic substitutes causing adverse effects in therapeutic use	Injuries & Poisonings	0.0992381	0.13261	0.454252	364	299761	0.302555	0.404568
990	Effects radiation NOS	Injuries & Poisonings	-0.0354524	0.0474313	0.454793	7885	296063	-0.108087	0.144704
213	Benign neoplasm of bone and articular cartilage	Neoplasms	0.10481	0.140785	0.456591	3239	321899	0.319544	0.429505
519.2	Respiratory complications	Respiratory	0.108832	0.14629	0.45691	2812	309850	0.331804	0.446299
447	Other disorders of arteries and arterioles	Circulatory System	-0.0861569	0.116027	0.457748	321	276772	-0.262673	0.353972
195.1	Malignant neoplasm, other	Neoplasms	0.00774674	0.0104356	0.457882	296	265045	0.0236181	0.0318366
300.1	Anxiety disorder	Mental Disorders	0.026365	0.0356614	0.459716	7926	317466	0.080381	0.108794
574.3	Cholecystitis without cholelithiasis	Digestive	0.0362096	0.0490457	0.460343	5460	282469	0.110395	0.149627
339	Other headache syndromes	Neurological	0.0217376	0.0297095	0.464369	2148	297126	0.0662732	0.0906354
395.2	Nonrheumatic aortic valve disorders	Circulatory System	0.11662	0.159441	0.464518	247	321038	0.355548	0.486411
610.4	Benign neoplasm of breast	Genitourinary	0.0495509	0.0678171	0.464989	5513	321924	0.15107	0.206891
613.9	Breast disorder NOS	Genitourinary	0.0260637	0.0357024	0.465375	1482	320383	0.0794624	0.108918
604	Disorders of penis	Genitourinary	-0.0730745	0.100265	0.466115	554	318869	-0.222788	0.305879
701.4	Keloid scar	Dermatologic	-0.135401	0.185909	0.466419	731	307436	-0.412808	0.567153
180.3	Cervical intraepithelial neoplasia [CIN] [Cervical dysplasia]	Neoplasms	-0.0424439	0.0584143	0.467471	227	322571	-0.129402	0.178204
442.1	Aortic aneurysm	Circulatory System	0.0766841	0.105599	0.467726	463	317704	0.233793	0.322149
389.1	Sensorineural hearing loss	Sense Organs	-0.0918956	0.127639	0.471546	584	318869	-0.28017	0.389383
803.2	Fracture of radius and ulna	Injuries & Poisonings	0.0618125	0.086357	0.474128	243	321282	0.188453	0.263444
836	Traumatic arthropathy	Injuries & Poisonings	0.115369	0.161257	0.47434	882	323062	0.351734	0.491936
495.2	Asthma with exacerbation	Respiratory	-0.122709	0.172677	0.477316	259	293739	-0.374113	0.526772
726.1	Enthesopathy	Musculoskeletal	-0.0233451	0.0328885	0.477812	6692	304490	-0.071174	0.10033
907	Injuries to the nervous system	Injuries & Poisonings	0.0425237	0.0604483	0.481762	937	317206	0.129645	0.184402
635.2	Antepartum hemorrhage, abruptio placentae, and placenta previa	Pregnancy Complications	-0.0637528	0.0906358	0.48181	935	319475	-0.194368	0.276491
627.1	Postmenopausal bleeding	Genitourinary	-0.0199196	0.028346	0.482225	215	325947	-0.0607304	0.0864716
379.3	Aphakia and other disorders of lens	Sense Organs	-0.0136827	0.0194821	0.482481	847	295789	-0.0417154	0.0594316
627	Menopausal and postmenopausal disorders	Genitourinary	0.0615321	0.0876605	0.482719	20706	287733	0.187598	0.267414
191	Malignant and unknown neoplasms of brain and nervous system	Neoplasms	-0.134789	0.19211	0.482916	569	318869	-0.410941	0.586046
444.1	Arterial embolism and thrombosis of lower extremity artery	Circulatory System	-0.0798727	0.114058	0.483753	1843	325896	-0.243514	0.347941
292.3	Memory loss	Mental Disorders	0.065626	0.094506	0.487424	589	305856	0.200079	0.288293
480.1	Bacterial pneumonia	Respiratory	-0.0610094	0.0884687	0.490436	738	320983	-0.186004	0.269874
740.2	Osteoarthrosis, generalized	Musculoskeletal	0.0727625	0.105529	0.490507	7471	318869	0.221837	0.321917
448	Disease of capillaries	Circulatory System	-0.0214784	0.0311636	0.49069	9448	295789	-0.0654828	0.0950647
560.2	Impaction of intestine	Digestive	0.10517	0.153886	0.494337	271	257992	0.32064	0.469424
379	Other disorders of eye	Sense Organs	-0.00974879	0.0143401	0.496615	39956	287733	-0.0297219	0.0437439
41.1	Staphylococcus infections	Infectious Diseases	-0.03215	0.0475609	0.499057	3197	312160	-0.0980182	0.145082
947	Urticaria	Injuries & Poisonings	0.0873871	0.129437	0.499592	415	285707	0.266424	0.39484
331.9	Cerebral degeneration, unspecified	Neurological	0.0836271	0.123993	0.500027	386	321419	0.254961	0.378233
296.1	Bipolar	Mental Disorders	-0.0544672	0.0811918	0.502318	1121	282469	-0.166059	0.247669
480.5	Bronchopneumonia and lung abscess	Respiratory	0.0861943	0.12855	0.50253	388	317206	0.262788	0.392129
306	Other mental disorder	Mental Disorders	0.0108986	0.0162648	0.502813	2889	320156	0.0332273	0.0496144
420.2	Pericarditis	Circulatory System	0.0523819	0.0784736	0.504446	1072	321038	0.159701	0.239375
368.4	Visual field defects	Sense Organs	0.0929717	0.139455	0.504978	1084	324494	0.28345	0.425393
250.23	Type 2 diabetes with ophthalmic manifestations	Endocrine/Metabolic	0.0474145	0.0711334	0.505055	29362	282469	0.144556	0.216985
396	Abnormal heart sounds	Circulatory System	-0.0548177	0.0824072	0.505919	333	324384	-0.167127	0.251374
626.8	Infertility, female	Genitourinary	0.0459839	0.0691477	0.506044	1344	307016	0.140195	0.210927
227.3	Benign neoplasm of pituitary gland and craniopharyngeal duct (pouch)	Neoplasms	0.0932814	0.140772	0.50756	328	326150	0.284395	0.429407
212	Benign neoplasm of respiratory and intrathoracic organs	Neoplasms	0.0897144	0.135872	0.50907	355	327384	0.27352	0.414458
276.5	Hypovolemia	Endocrine/Metabolic	-0.0329133	0.0498728	0.509288	1403	295789	-0.100346	0.15213
531.2	Gastric ulcer	Digestive	0.0266481	0.0404332	0.509854	464	285707	0.0812442	0.123336
636.2	Early onset of delivery	Pregnancy Complications	-0.0720665	0.109577	0.510743	628	319475	-0.219715	0.334247
735.2	Acquired toe deformities	Musculoskeletal	0.0363934	0.0554592	0.511683	4222	320059	0.110956	0.16917
345.11	Generalized convulsive epilepsy	Neurological	0.0770845	0.117534	0.511921	2224	316204	0.235014	0.358518
628	Ovarian cyst	Genitourinary	0.0250449	0.0382813	0.512961	4809	295789	0.0763566	0.116771
728.7	Fasciitis	Musculoskeletal	0.112103	0.17186	0.514212	2918	310471	0.341777	0.524228
722.6	Degeneration of intervertebral disc	Musculoskeletal	0.0316324	0.0484978	0.514244	213	304490	0.0964402	0.147934
292	Neurological disorders	Mental Disorders	0.0779777	0.120495	0.517538	2433	311181	0.237737	0.367545
520.2	Disturbances in tooth eruption	Digestive	0.0341505	0.0527765	0.517582	449	320983	0.104117	0.160984
859	Complication due to other implant and internal device	Injuries & Poisonings	0.0292578	0.0453617	0.518934	49478	278127	0.0892008	0.138366
289.3	Personal history of diseases of blood and blood-forming organs	Hematopoietic	0.0948296	0.147705	0.520861	296	319835	0.289115	0.450542
592.13	Chronic interstitial cystitis	Genitourinary	0.101926	0.159075	0.521689	3331	313485	0.31075	0.48522
592.1	Cystitis	Genitourinary	0.0366865	0.0573644	0.522475	682	324494	0.111849	0.174977
420.3	Endocarditis	Circulatory System	-0.0666472	0.104321	0.522911	2050	296587	-0.203193	0.318207
619	Noninflammatory female genital disorders	Genitourinary	0.00889188	0.013947	0.523767	254	296587	0.0271094	0.0425418
170.2	Cancer of connective tissue	Neoplasms	0.0603696	0.0952108	0.52604	733	326888	0.184054	0.290416
738.4	Acquired spondylolisthesis	Musculoskeletal	0.099793	0.159051	0.53038	254	316204	0.304247	0.48514
540.1	Appendicitis	Digestive	-0.0589797	0.0946349	0.533131	793	323890	-0.179816	0.288654
623	Hypertrophy of female genital organs	Genitourinary	0.0452761	0.0727966	0.533972	1271	314831	0.138037	0.222043
444	Arterial embolism and thrombosis	Circulatory System	-0.0804713	0.129796	0.535268	434	318869	-0.245339	0.395899
275.5	Disorders of calcium/phosphorus metabolism	Endocrine/Metabolic	-0.0507152	0.0819149	0.535837	1108	325538	-0.154619	0.249854
465	Acute upper respiratory infections of multiple or unspecified sites	Respiratory	0.0292924	0.0474512	0.537026	227	316294	0.0893061	0.144734
389	Hearing loss	Sense Organs	0.0286029	0.0465422	0.538846	3046	324685	0.087204	0.141961
557.1	Celiac disease	Digestive	-0.0378696	0.0617003	0.539369	3164	317704	-0.115456	0.188195
364	Corneal opacity and other disorders of cornea	Sense Organs	0.102533	0.167145	0.539587	1894	257992	0.312601	0.509818
90	Sexually transmitted infections (not HIV or hepatitis)	Infectious Diseases	0.0891272	0.146438	0.542768	297	327441	0.271729	0.446655
747	Cardiac and circulatory congenital anomalies	Congenital Anomalies	-0.046631	0.0770866	0.545234	1219	324858	-0.142168	0.235122
961.1	Poisoning/allergy of sulfonamides	Injuries & Poisonings	0.0523914	0.0869472	0.546798	211	327175	0.15973	0.265197
364.5	Corneal dystrophy	Sense Organs	-0.11365	0.188909	0.54743	216	316294	-0.346495	0.576189
752.11	Spina bifida	Congenital Anomalies	-0.113819	0.189281	0.547626	343	321714	-0.347008	0.577324
70.3	Viral hepatitis C	Infectious Diseases	0.0846235	0.140744	0.547669	888	299761	0.257999	0.429283
573.5	Jaundice (not of newborn)	Digestive	0.0507587	0.0847175	0.549071	936	317845	0.154752	0.258395
427	Cardiac dysrhythmias	Circulatory System	0.0843187	0.140786	0.549229	322	299060	0.257069	0.429408
274.21	Chondrocalcinosis	Endocrine/Metabolic	-0.0965999	0.161863	0.55064	289	325766	-0.294512	0.493693
603	Other disorders of testis	Genitourinary	-0.0507337	0.0852455	0.551745	2698	311181	-0.154676	0.260004
707	Chronic ulcer of skin	Dermatologic	0.0435851	0.0732836	0.552013	277	323646	0.132881	0.223519
525	Other diseases of the teeth and supporting structures	Digestive	-0.0307408	0.051691	0.552042	987	307436	-0.093722	0.157661
381.9	Otorrhea	Sense Organs	0.0894792	0.150823	0.552999	1128	320179	0.272803	0.460019
215	Other benign neoplasm of connective and other soft tissue	Neoplasms	0.0458358	0.0773238	0.553331	1260	326198	0.139743	0.235842
366	Cataract	Sense Organs	-0.0126963	0.0215713	0.556145	16422	306907	-0.0387084	0.0657931
618	Genital prolapse	Genitourinary	0.0600428	0.102356	0.557469	620	315762	0.183057	0.31219
41	Bacterial infection NOS	Infectious Diseases	0.0149859	0.0257418	0.560458	331	304490	0.0456887	0.0785128
262	Mineral deficiency NEC	Endocrine/Metabolic	-0.104848	0.180253	0.560786	10730	312160	-0.31966	0.549772
512.9	Other dyspnea	Respiratory	-0.0509713	0.087828	0.561676	241	325290	-0.1554	0.267876
374	Other disorders of eyelids	Sense Organs	-0.0274753	0.04738	0.561987	941	313775	-0.0837661	0.144509
740.12	Osteoarthrosis, localized, secondary	Musculoskeletal	-0.0987765	0.170538	0.562451	3202	317896	-0.301148	0.520141
714.1	Rheumatoid arthritis	Musculoskeletal	-0.0320926	0.0558062	0.565243	2305	316769	-0.0978433	0.170208
726.2	Synoviopathy	Musculoskeletal	-0.0854118	0.149823	0.568622	1675	295789	-0.260402	0.456955
555.21	Ulcerative colitis (chronic)	Digestive	0.0619831	0.108744	0.568685	228	311181	0.188973	0.331666
626.2	Dysmenorrhea	Genitourinary	-0.0374293	0.0657306	0.569061	264	305856	-0.114114	0.200476
526.41	Temporomandibular joint disorder, unspecified	Digestive	-0.104255	0.183144	0.569186	573	317845	-0.31785	0.55858
571.8	Liver abscess and sequelae of chronic liver disease	Digestive	0.0608653	0.107736	0.572108	943	325544	0.185565	0.328587
508	Pulmonary collapse; interstitial and compensatory emphysema	Respiratory	0.031983	0.0571726	0.575882	2048	321543	0.097509	0.174372
149	Cancer of larynx, pharynx, nasal cavities	Neoplasms	0.0466679	0.0836061	0.576716	388	307308	0.14228	0.254991
218	Benign neoplasm of uterus	Neoplasms	-0.0737147	0.132151	0.576976	31506	295238	-0.22474	0.403049
428.1	Congestive heart failure (CHF) NOS	Circulatory System	-0.0329526	0.0592303	0.577973	2086	315997	-0.100465	0.180647
411.4	Coronary atherosclerosis	Circulatory System	-0.00896066	0.0161086	0.578028	569	257992	-0.0273191	0.0491295
454.11	Varicose veins of lower extremity, symptomtic	Circulatory System	0.0562812	0.101282	0.578423	2979	304490	0.171589	0.308899
727.4	Ganglion and cyst of synovium, tendon, and bursa	Musculoskeletal	0.0265343	0.0479061	0.579661	650	287276	0.0808971	0.146109
946	Anaphylactic shock NOS	Injuries & Poisonings	0.060427	0.109419	0.580773	942	321038	0.184229	0.333714
394	Rheumatic disease of the heart valves	Circulatory System	0.0462713	0.0841291	0.582317	543	321419	0.141071	0.256583
464	Acute sinusitis	Respiratory	-0.105677	0.192306	0.582645	811	326811	-0.322186	0.58651
756	Other congenital musculoskeletal anomalies	Congenital Anomalies	0.049899	0.0908042	0.582647	208	324685	0.152131	0.276941
578	Gastrointestinal hemorrhage	Digestive	-0.0843917	0.153813	0.583237	9363	318376	-0.257292	0.469111
426.91	Cardiac pacemaker in situ	Circulatory System	-0.0304595	0.0558069	0.585203	284	302943	-0.0928643	0.170203
723	Other disorders of cervical region	Musculoskeletal	0.0700028	0.128457	0.585786	2313	299060	0.213423	0.391774
367.8	Hypermetropia	Sense Organs	0.0884593	0.162845	0.586984	241	325256	0.269693	0.496653
788	Syncope and collapse	Symptoms	0.0148538	0.02746	0.588559	400	310471	0.045286	0.0837487
174.1	Breast cancer [female]	Neoplasms	0.0296463	0.0549852	0.58977	2284	303956	0.0903851	0.167696
729.1	Rheumatism, unspecified and fibrositis	Musculoskeletal	-0.074103	0.138611	0.592919	474	315997	-0.225924	0.422738
503	Pulmonary congestion and hypostasis	Respiratory	-0.0655221	0.123267	0.59504	387	304490	-0.199762	0.37594
801	Fracture of ankle and foot	Injuries & Poisonings	0.0813204	0.154692	0.599103	250	323062	0.247928	0.471778
187.1	Malignant neoplasm of unspecified male genital organ	Neoplasms	0.0153224	0.029215	0.599951	8462	318737	0.0467146	0.0890991
695.7	Prurigo and Lichen	Dermatologic	0.0482436	0.0921338	0.600539	738	321924	0.147084	0.280987
916	Contusion	Injuries & Poisonings	-0.0364883	0.0697011	0.600628	792	321255	-0.111245	0.212573
613.1	Inflammatory disease of breast	Genitourinary	0.0497787	0.0952694	0.601319	1477	326262	0.151764	0.29055
360.2	Progressive myopia	Sense Organs	-0.0914428	0.175027	0.601356	250	316294	-0.278789	0.533791
473	Diseases of the larynx and vocal cords	Respiratory	0.0336037	0.0647503	0.603779	354	326995	0.10245	0.197473
269	Proteinuria	Endocrine/Metabolic	-0.075016	0.145276	0.605596	1610	308482	-0.228707	0.443055
573.9	Abnormal serum enzyme levels	Digestive	-0.093643	0.183322	0.609484	229	317845	-0.285497	0.559084
722	Intervertebral disc disorders	Musculoskeletal	-0.0174632	0.0347907	0.615702	1005	326734	-0.0532416	0.106101
761	Cervicalgia	Symptoms	0.0412051	0.0821636	0.616019	307	265045	0.125625	0.250574
519.9	Symptoms involving respiratory system and other chest symptoms	Respiratory	-0.0773037	0.15468	0.61724	1532	317627	-0.235682	0.471724
427.9	Palpitations	Circulatory System	-0.0212674	0.0426041	0.617648	375	325538	-0.0648396	0.129929
275.3	Disorders of magnesium metabolism	Endocrine/Metabolic	-0.0697634	0.139792	0.617744	5954	310471	-0.212693	0.426323
433.21	Cerebral artery occlusion, with cerebral infarction	Circulatory System	0.0330776	0.0663677	0.618203	1023	323646	0.100846	0.2024
384.4	Perforation of tympanic membrane	Sense Organs	0.0400037	0.0805343	0.619381	564	321156	0.121962	0.245604
596.1	Bladder neck obstruction	Genitourinary	-0.0296429	0.0598025	0.62012	753	304490	-0.0903747	0.182378
386.1	Meniere's disease	Sense Organs	-0.0559634	0.113278	0.621281	2028	313163	-0.17062	0.34546
394.3	Aortic valve disease	Circulatory System	-0.0365748	0.0745751	0.623821	1939	325800	-0.111508	0.227428
727	Other disorders of synovium, tendon, and bursa	Musculoskeletal	0.045733	0.0934108	0.624424	498	317896	0.13943	0.28487
745	Pain in joint	Musculoskeletal	0.0288879	0.0591208	0.625108	1307	321038	0.0880727	0.180298
371.1	Uveitis, noninfectious or NOS	Sense Organs	-0.0590571	0.121506	0.626938	31296	295238	-0.180052	0.37055
577.1	Acute pancreatitis	Digestive	-0.033219	0.0687677	0.629053	281	319243	-0.101277	0.209716
411	Ischemic Heart Disease	Circulatory System	-0.007796	0.0161467	0.629222	3951	299060	-0.0237683	0.0492415
870.1	Open wound or laceration of eye or eyelid	Injuries & Poisonings	-0.0782089	0.162087	0.629442	231	313775	-0.238442	0.494305
965	Poisoning by analgesics, antipyretics, and antirheumatics	Injuries & Poisonings	0.0163705	0.033951	0.629677	228	313775	0.0499102	0.103538
577.3	Cyst and pseudocyst of pancreas	Digestive	-0.06789	0.141136	0.630499	6068	299761	-0.206982	0.430412
512.1	Wheezing	Respiratory	0.0795118	0.167065	0.634122	1256	326187	0.242414	0.509482
189.4	Malignant neoplasm of other urinary organs	Neoplasms	0.0220566	0.0465604	0.635699	481	319243	0.0672458	0.14199
872	Traumatic amputation	Injuries & Poisonings	0.0551292	0.116756	0.636804	1182	285707	0.168077	0.356059
764	Sciatica	Symptoms	0.0347493	0.0739047	0.638219	16338	295238	0.105943	0.225379
332	Parkinson's disease	Neurological	0.0355989	0.075768	0.638469	3214	323471	0.108533	0.231061
512.2	Painful respiration	Respiratory	-0.0843153	0.180513	0.640437	31233	295238	-0.257059	0.550487
411.3	Angina pectoris	Circulatory System	-0.0100696	0.0215633	0.640515	1515	325421	-0.0307	0.0657588
411.8	Other chronic ischemic heart disease, unspecified	Circulatory System	-0.00752947	0.0161592	0.641247	375	325421	-0.0229557	0.0492785
342	Hemiplegia	Neurological	-0.0316307	0.0683986	0.643761	1522	285707	-0.096435	0.208585
574.11	Cholelithiasis with acute cholecystitis	Digestive	0.0307326	0.0666792	0.644869	427	325002	0.0936969	0.203342
287.31	Primary thrombocytopenia	Hematopoietic	-0.060029	0.130762	0.646183	1513	309850	-0.183015	0.398764
155	Cancer of liver and intrahepatic bile duct	Neoplasms	0.0745188	0.162998	0.647545	621	315925	0.227191	0.49707
198.3	Secondary malignant neoplasm of digestive systems	Neoplasms	0.0301665	0.0660537	0.647889	245	311845	0.0919712	0.201433
870.3	Other open wound of head and face	Injuries & Poisonings	0.0215757	0.0472601	0.648008	22427	228958	0.0657795	0.144121
197	Chemotherapy	Neoplasms	-0.00848945	0.0186207	0.648451	1564	228958	-0.0258825	0.0567843
681.7	Cellulitis and abscess of trunk	Dermatologic	0.0472621	0.103736	0.648677	3047	319243	0.144092	0.316346
716.2	Unspecified monoarthritis	Musculoskeletal	0.00983972	0.0216328	0.649217	596	319255	0.0299991	0.06597
450	Noninfectious disorders of lymphatic channels	Circulatory System	-0.0457787	0.100837	0.649839	15878	273475	-0.139569	0.307506
217.1	Nevus, non-neoplastic	Neoplasms	0.0469514	0.105334	0.655785	342	319475	0.143145	0.321215
433.12	Cerebral atherosclerosis	Circulatory System	0.0734119	0.164971	0.65632	208	327418	0.223817	0.503078
634.3	Ectopic pregnancy	Pregnancy Complications	0.061004	0.138438	0.659459	238	317627	0.185988	0.422164
649.1	Diabetes or abnormal glucose tolerance complicating pregnancy	Pregnancy Complications	-0.0850326	0.193768	0.66078	344	304490	-0.259246	0.590892
496.3	Bronchiectasis	Respiratory	-0.0270068	0.0615607	0.660878	717	327022	-0.0823377	0.187728
727.5	Rupture of synovium	Musculoskeletal	-0.0642758	0.146622	0.661113	932	317627	-0.195963	0.447121
433.3	Cerebral ischemia	Circulatory System	-0.0385235	0.0878983	0.661188	1880	293739	-0.11745	0.268044
8.5	Bacterial enteritis	Infectious Diseases	0.0248655	0.0568078	0.661594	2106	318596	0.0758095	0.173234
523.32	Chronic periodontitis	Digestive	-0.0485676	0.111355	0.662727	590	311181	-0.148072	0.339574
70.4	Chronic hepatitis	Infectious Diseases	-0.0695804	0.159956	0.663565	510	282469	-0.212135	0.487781
300.13	Phobia	Mental Disorders	0.0497487	0.114403	0.663668	290	321714	0.151673	0.348868
618.5	Prolapse of vaginal vault after hysterectomy	Genitourinary	-0.0522709	0.120501	0.664448	501	315762	-0.159363	0.367463
174.11	Malignant neoplasm of female breast	Neoplasms	0.0105768	0.0246048	0.667292	12395	303956	0.0322463	0.0750311
218.1	Uterine leiomyoma	Neoplasms	-0.0112973	0.026699	0.672197	1465	309859	-0.0344429	0.0814168
415.21	Primary pulmonary hypertension	Circulatory System	0.0504783	0.119536	0.672816	750	308423	0.153897	0.364516
242	Thyrotoxicosis with or without goiter	Endocrine/Metabolic	0.0288805	0.0684474	0.673071	10551	307308	0.0880503	0.208725
281.11	Pernicious anemia	Hematopoietic	-0.0408895	0.0969776	0.673289	466	321056	-0.124663	0.295726
701	Other hypertrophic and atrophic conditions of skin	Dermatologic	-0.0259781	0.0623479	0.676924	1826	322571	-0.0792016	0.190124
528	Diseases of the oral soft tissues, excluding lesions specific for gingiva and tongue	Digestive	0.0240781	0.0578054	0.677016	716	299761	0.073409	0.176272
979	Adverse drug events and drug allergies	Injuries & Poisonings	0.0403013	0.0969197	0.67754	434	317704	0.12287	0.295548
384	Other disorders of tympanic membrane	Sense Organs	0.0508051	0.122295	0.677828	429	323646	0.154894	0.372928
389.2	Conductive hearing loss	Sense Organs	-0.0530508	0.127978	0.678486	2056	322043	-0.16174	0.390257
749	Congenital anomalies of face and neck	Congenital Anomalies	0.0638586	0.155569	0.681451	270	327367	0.194691	0.47439
573.7	Abnormal results of function study of liver	Digestive	-0.0182589	0.0447379	0.683178	3562	317845	-0.0556674	0.136423
512	Other symptoms of respiratory system	Respiratory	0.0144977	0.0356289	0.684077	1193	325947	0.0442002	0.108646
386.3	Labyrinthitis	Sense Organs	0.0375547	0.092492	0.684719	5503	313775	0.114496	0.282043
854	Complications of cardiac/vascular device, implant, and graft	Injuries & Poisonings	0.0246768	0.0611037	0.686322	1584	320383	0.0752341	0.186328
189.2	Cancer of bladder	Neoplasms	0.0361414	0.0898787	0.687601	835	323471	0.110187	0.274073
263	Other nutritional deficiency	Endocrine/Metabolic	0.0266939	0.0665015	0.688124	1839	313485	0.0813837	0.202787
958	Certain early complications of trauma or procedure	Injuries & Poisonings	0.0525374	0.132436	0.691587	789	321156	0.160175	0.403843
312	Conduct disorders	Mental Disorders	0.0296115	0.0748049	0.692216	424	318312	0.0902791	0.228106
8	Intestinal infection	Infectious Diseases	0.0109498	0.0278198	0.693879	1333	319475	0.0333835	0.0848322
977	Personal history of allergy to medicinal agents	Injuries & Poisonings	0.0656526	0.166951	0.694139	1549	325290	0.20016	0.509091
614.32	Chronic inflammatory pelvic disease	Genitourinary	-0.0514818	0.131076	0.694494	380	327237	-0.156957	0.399694
79	Viral infection	Infectious Diseases	0.0158868	0.0405851	0.69547	4227	321714	0.0484352	0.123758
611.3	Lump or mass in breast	Genitourinary	0.0258204	0.0660437	0.695827	238	299761	0.0787208	0.201389
564.1	Irritable Bowel Syndrome	Digestive	0.0138096	0.0353435	0.695999	9143	318596	0.0421026	0.107774
187.2	Malignant neoplasm of testis	Neoplasms	-0.0154856	0.0397024	0.696505	5354	313485	-0.0472122	0.121066
850	Hemorrhage or hematoma complicating a procedure	Injuries & Poisonings	0.0140645	0.0360785	0.696662	5656	257992	0.0428796	0.110015
634	Miscarriage; stillbirth	Pregnancy Complications	-0.0163541	0.0420766	0.697518	4564	319475	-0.0498599	0.128305
635.3	Placenta previa and abruptio placenta	Pregnancy Complications	-0.0292008	0.0751466	0.697584	4564	318737	-0.0890268	0.229147
624.1	Dystrophy of female genital tract	Genitourinary	-0.0677796	0.175053	0.698611	240	318181	-0.206645	0.533792
574.12	Cholelithiasis with other cholecystitis	Digestive	-0.0136342	0.0360573	0.705337	5480	309850	-0.0415677	0.109949
478	Throat pain	Respiratory	0.0494452	0.131336	0.706561	475	308423	0.150748	0.400482
425.1	Primary/intrinsic cardiomyopathies	Circulatory System	-0.0309613	0.0822895	0.706733	385	308482	-0.0943941	0.250925
280.2	Iron deficiency anemia secondary to blood loss (chronic)	Hematopoietic	-0.0462073	0.123355	0.707967	1050	324494	-0.140876	0.376145
174	Breast cancer	Neoplasms	-0.0578524	0.15486	0.708719	287	303956	-0.176379	0.472213
369	Infection of the eye	Sense Organs	-0.0630366	0.170551	0.711676	2658	322113	-0.192185	0.520056
586.2	Cyst of kidney, acquired	Genitourinary	0.0268985	0.0730346	0.712652	499	299761	0.0820075	0.222702
702.1	Actinic keratosis	Dermatologic	0.0187082	0.050891	0.713162	254	317896	0.0570371	0.15518
965.2	Antirheumatics causing adverse effects in therapeutic use	Injuries & Poisonings	0.0420997	0.11537	0.715179	305	306931	0.128353	0.351794
601.8	Other inflammatory disorders of male genital organs	Genitourinary	0.0531211	0.146394	0.716707	1292	313598	0.161955	0.446394
567	Peritonitis and retroperitoneal infections	Digestive	0.0314586	0.0872652	0.718477	1151	314831	0.0959105	0.266094
621	Endometrial hyperplasia	Genitourinary	-0.0278189	0.0793827	0.726008	2264	320983	-0.0848137	0.242056
292.4	Altered mental status	Mental Disorders	0.0190594	0.0550381	0.729121	2605	318869	0.0581079	0.167823
800.1	Fracture of neck of femur	Injuries & Poisonings	-0.0614705	0.177701	0.729402	237	323062	-0.18741	0.541848
602	Other disorders of prostate	Genitourinary	-0.0251133	0.0727449	0.729925	42248	285491	-0.076565	0.221815
443.9	Peripheral vascular disease, unspecified	Circulatory System	-0.0178534	0.0521162	0.731923	889	246280	-0.054431	0.158913
785	Abdominal pain	Symptoms	0.00468153	0.0137487	0.733474	1371	306931	0.014273	0.0419225
530.7	Gastroesophageal laceration-hemorrhage syndrome	Digestive	-0.0489542	0.147048	0.7392	552	318869	-0.149251	0.448376
440.2	Atherosclerosis of the extremities	Circulatory System	-0.0373086	0.112975	0.74122	332	287354	-0.113746	0.34448
395.1	Nonrheumatic mitral valve disorders	Circulatory System	-0.0161506	0.0491077	0.742246	2966	321038	-0.0492396	0.149738
211	Benign neoplasm of other parts of digestive system	Neoplasms	0.0119136	0.0362436	0.742375	295	311181	0.036322	0.110513
524.3	Anomalies of tooth position/malocclusion	Digestive	0.0493925	0.150589	0.742915	283	310167	0.150587	0.459173
276.14	Hypopotassemia	Endocrine/Metabolic	0.0223536	0.0681939	0.743067	9295	309850	0.0681513	0.207935
741.4	Joint effusions	Musculoskeletal	-0.051368	0.158513	0.745891	1469	320156	-0.15661	0.483332
574.1	Cholelithiasis	Digestive	-0.00896155	0.0278224	0.747378	5370	313818	-0.0273218	0.084835
276.41	Acidosis	Endocrine/Metabolic	0.0257743	0.0800288	0.747405	302	320383	0.0785803	0.24402
476	Allergic rhinitis	Respiratory	0.0257502	0.080398	0.748753	1073	308482	0.0785066	0.245146
608	Other disorders of male genital organs	Genitourinary	-0.00647441	0.0202229	0.748852	1056	320156	-0.0197391	0.0616626
715.2	Ankylosing spondylitis	Musculoskeletal	0.0422814	0.132488	0.749625	398	317627	0.128907	0.403976
433.5	Cerebral aneurysm	Circulatory System	0.0414383	0.130171	0.750229	384	316769	0.126336	0.396911
200	Myeloproliferative disease	Neoplasms	0.0316546	0.100285	0.75227	8755	304490	0.0965078	0.305782
185	Cancer of prostate	Neoplasms	0.0092884	0.0294834	0.752732	8444	306931	0.0283183	0.089899
610.3	Fibrosclerosis of breast	Genitourinary	0.0465982	0.148738	0.75406	2994	323471	0.142068	0.453523
189	Cancer of urinary organs (incl. kidney and bladder)	Neoplasms	-0.0151902	0.0489721	0.756423	240	285707	-0.0463117	0.149322
331	Other cerebral degenerations	Neurological	0.0515498	0.16686	0.757367	861	326637	0.157164	0.508778
726	Peripheral enthesopathies and allied syndromes	Musculoskeletal	0.00871289	0.0284868	0.759713	823	317627	0.0265637	0.0868595
430.1	Subarachnoid hemorrhage	Circulatory System	-0.0282557	0.0926519	0.760392	20062	307436	-0.0861453	0.282507
323	Encephalitis	Neurological	0.0269031	0.0887397	0.761761	564	308482	0.0820217	0.270577
368.2	Diplopia and disorders of binocular vision	Sense Organs	0.0288321	0.0951167	0.761796	752	324384	0.0879027	0.290022
474.1	Acute tonsillitis	Respiratory	-0.0339673	0.112294	0.762283	2079	315997	-0.103559	0.342398
509.1	Respiratory failure	Respiratory	-0.017579	0.0582534	0.762829	678	323032	-0.0535945	0.177621
550.4	Umbilical hernia	Digestive	0.0128353	0.0425836	0.763099	611	282469	0.039132	0.129842
295.1	Schizophrenia	Mental Disorders	0.031051	0.105954	0.769474	819	325947	0.0946678	0.323062
798.1	Chronic fatigue syndrome	Symptoms	-0.0318758	0.108959	0.769868	3898	279369	-0.0971824	0.332227
225.1	Benign neoplasm of brain, cranial nerves, meninges	Neoplasms	-0.0273825	0.0936899	0.770082	977	320156	-0.0834834	0.285669
473.3	Paralysis/spasm of vocal cords or larynx	Respiratory	0.0456338	0.157196	0.771587	400	315997	0.139127	0.479303
276.13	Hyperpotassemia	Endocrine/Metabolic	-0.0245117	0.0855944	0.774595	605	324233	-0.0747306	0.260984
509.8	Dependence on respirator [Ventilator] or supplemental oxygen	Respiratory	-0.0378352	0.133076	0.776171	220	326811	-0.115351	0.405759
755.1	Congenital deformities of feet	Congenital Anomalies	0.0492431	0.173668	0.776757	519	241600	0.150131	0.529527
418	Nonspecific chest pain	Circulatory System	-0.00451791	0.0159574	0.777082	266	308482	-0.0137741	0.0486553
709.2	Sicca syndrome	Dermatologic	0.0325275	0.115109	0.777499	944	287733	0.0991692	0.350976
378.1	Strabismus (not specified as paralytic)	Sense Organs	0.0239681	0.0848203	0.777503	30178	295359	0.0730734	0.258623
279.7	Other immunological findings	Endocrine/Metabolic	-0.0463889	0.16639	0.780401	264	327213	-0.14143	0.507332
523.31	Acute periodontitis	Digestive	-0.0277067	0.100553	0.782899	946	299060	-0.0844717	0.306593
427.42	Cardiac arrest	Circulatory System	0.0232975	0.0849054	0.783782	2260	299060	0.0710288	0.258881
414	Other forms of chronic heart disease	Circulatory System	-0.0172491	0.0632376	0.785032	712	311181	-0.0525888	0.192815
618.2	Uterine/Uterovaginal prolapse	Genitourinary	0.00981462	0.0361831	0.7862	1765	295238	0.0299226	0.110324
472	Chronic pharyngitis and nasopharyngitis	Respiratory	-0.0232415	0.0864449	0.788038	5458	315762	-0.0708582	0.263574
619.5	Noninflammatory disorders of vulva and perineum	Genitourinary	-0.0188382	0.0718945	0.793302	1379	278127	-0.0574335	0.219208
803.3	Fracture of clavicle or scapula	Injuries & Poisonings	-0.040569	0.15494	0.793448	299	323062	-0.123686	0.472418
427.7	Tachycardia NOS	Circulatory System	0.0144305	0.055187	0.793719	2042	318181	0.0439955	0.168267
751.1	Congenital anomalies of genital organs	Congenital Anomalies	-0.0256783	0.100115	0.797573	6549	287354	-0.0782877	0.305252
532	Dysphagia	Digestive	-0.00845442	0.0330916	0.798348	946	308482	-0.0257757	0.100897
717	Polymyalgia Rheumatica	Musculoskeletal	0.0196651	0.0770495	0.798548	1147	326592	0.0599546	0.234925
289.5	Diseases of spleen	Hematopoietic	0.0291715	0.11437	0.798674	527	319835	0.0889376	0.348715
729	Other disorders of soft tissues	Musculoskeletal	0.00461849	0.0181909	0.79958	706	325503	0.0140808	0.0554644
747.13	Congenital anomalies of great vessels	Congenital Anomalies	0.0154969	0.0615665	0.801265	1820	324858	0.0472467	0.187717
625	Pain and other symptoms associated with female genital organs	Genitourinary	0.0146877	0.058481	0.801695	22488	304490	0.0447796	0.178309
698	Pruritus and related conditions	Dermatologic	-0.023609	0.09415	0.802	17380	309859	-0.0719787	0.287064
246	Other disorders of thyroid	Endocrine/Metabolic	0.00518504	0.0207608	0.802779	798	326941	0.0158081	0.0632998
368.9	Subjective visual disturbances	Sense Organs	-0.026444	0.106107	0.80319	632	324384	-0.0806221	0.323521
244.4	Hypothyroidism NOS	Endocrine/Metabolic	0.005635	0.0226635	0.803641	14408	309859	0.0171799	0.0691011
705.8	Hyperhidrosis	Dermatologic	-0.0269453	0.109	0.804749	602	317802	-0.0821504	0.332341
594.1	Calculus of kidney	Genitourinary	0.0112189	0.0459447	0.80709	3330	319446	0.0342039	0.140085
204	Leukemia	Neoplasms	-0.0298172	0.125155	0.811693	258	317845	-0.0909061	0.381596
530.12	Ulcer of esophagus	Digestive	-0.00853178	0.0365222	0.815292	460	323032	-0.0260115	0.111356
571.6	Primary biliary cirrhosis	Digestive	0.0378176	0.162529	0.816009	539	304490	0.115298	0.495548
726.3	Bursitis	Musculoskeletal	-0.0266519	0.114904	0.816576	5342	287354	-0.0812559	0.350338
752	Nervous system congenital anomalies	Congenital Anomalies	-0.0360089	0.156762	0.818322	3631	193889	-0.109783	0.477964
599.5	Frequency of urination and polyuria	Genitourinary	-0.00953821	0.0415469	0.818421	4138	220090	-0.0290799	0.126675
458.9	Hypotension NOS	Circulatory System	0.010134	0.0443877	0.819408	287	327175	0.0308964	0.135337
618.6	Vaginal enterocele, congenital or acquired	Genitourinary	0.0228755	0.101105	0.821003	665	315762	0.0697424	0.308265
447.1	Stricture of artery	Circulatory System	0.0193116	0.0873215	0.824971	271	318869	0.0588769	0.26624
348.2	Cerebral edema and compression of brain	Neurological	-0.0362834	0.166255	0.827243	260	285707	-0.11062	0.506905
285.22	Anemia in neoplastic disease	Hematopoietic	0.0269429	0.124512	0.828685	435	308423	0.0821429	0.37963
636	Early or threatened labor; hemorrhage in early pregnancy	Pregnancy Complications	0.0161895	0.0753784	0.829942	552	287276	0.0493581	0.229825
385.5	Tympanosclerosis and middle ear disease related to otitis media	Sense Organs	0.035933	0.168972	0.831595	1260	319475	0.109552	0.515187
701.5	Abnormal granulation tissue	Dermatologic	-0.0256796	0.12165	0.832814	477	322571	-0.0782913	0.370903
441.1	Acute vascular insufficiency of intestine	Circulatory System	-0.0342264	0.162237	0.832915	886	318869	-0.104349	0.494651
452	Other venous embolism and thrombosis	Circulatory System	-0.0238632	0.113434	0.833378	236	323646	-0.0727538	0.345853
783	Fever of unknown origin	Symptoms	0.00858607	0.0414593	0.835934	79369	246280	0.0261771	0.126407
592.12	Chronic cystitis	Genitourinary	-0.0183307	0.0888255	0.836504	4097	323642	-0.0558863	0.270823
350.1	Abnormal involuntary movements	Neurological	-0.0178576	0.0870221	0.83741	927	324946	-0.0544439	0.265325
938	Dermatitis due to solar radiation	Injuries & Poisonings	-0.0108184	0.0527415	0.837478	2532	321419	-0.0329828	0.160805
619.2	Disorders of uterus, NEC	Genitourinary	0.009311	0.0458328	0.839017	909	296587	0.0283872	0.139741
724.2	Disorders of coccyx	Musculoskeletal	0.0312171	0.155297	0.840687	3388	278127	0.095174	0.473489
569	Other disorders of intestine	Digestive	0.0021604	0.0108023	0.841484	4969	319835	0.0065866	0.0329353
289	Other diseases of blood and blood-forming organs	Hematopoietic	0.00732929	0.0376962	0.845839	2623	308482	0.0223454	0.114933
288	Diseases of white blood cells	Hematopoietic	-0.0208757	0.107862	0.846536	281	310471	-0.0636454	0.328863
610.1	Cystic mastopathy	Genitourinary	0.0162733	0.0845744	0.847418	610	319835	0.0496136	0.25786
433.31	Transient cerebral ischemia	Circulatory System	0.0107965	0.0562773	0.847863	2171	317627	0.0329163	0.171585
626.12	Excessive or frequent menstruation	Genitourinary	0.0052382	0.0273879	0.848322	10024	295789	0.0159701	0.0835033
278.1	Obesity	Endocrine/Metabolic	0.00482557	0.0253563	0.849066	2533	319446	0.0147121	0.0773093
574	Cholelithiasis and cholecystitis	Digestive	0.0232453	0.123521	0.850728	11129	316481	0.0708697	0.376603
781	Symptoms involving nervous and musculoskeletal systems	Symptoms	-0.00343392	0.0183601	0.851636	959	320383	-0.0104693	0.0559782
475	Chronic sinusitis	Respiratory	-0.00966549	0.0517398	0.85181	265	285707	-0.029468	0.15775
333.4	Torsion dystonia	Neurological	-0.0301836	0.16417	0.854127	22153	305584	-0.0920231	0.500539
594.3	Calculus of ureter	Genitourinary	-0.00971758	0.0530054	0.854538	402	309850	-0.0296268	0.161608
599.9	Other abnormality of urination	Genitourinary	0.010822	0.059819	0.856436	342	321528	0.0329939	0.182382
823	Fracture of tibia and fibula	Injuries & Poisonings	-0.0260186	0.144167	0.856779	1941	220090	-0.079325	0.439549
530	Diseases of esophagus	Digestive	0.0162416	0.0918494	0.859643	801	287354	0.0495171	0.280039
747.12	Valvular heart disease/ heart chambers	Congenital Anomalies	-0.0305004	0.173197	0.860214	319	323032	-0.0929889	0.528061
535.8	Other specified gastritis	Digestive	0.00509929	0.0291661	0.861208	577	327162	0.0155466	0.0889243
722.9	Other and unspecified disc disorder	Musculoskeletal	0.0073618	0.0421847	0.861462	237	324858	0.0224445	0.128617
151	Cancer of stomach	Neoplasms	0.0189682	0.108794	0.86159	709	316294	0.0578299	0.331701
204.21	Myeloid leukemia, acute	Neoplasms	0.0252595	0.145874	0.862526	3943	310471	0.0770106	0.444754
365.2	Primary angle-closure glaucoma	Sense Organs	-0.0173045	0.10044	0.863212	574	311845	-0.0527577	0.30623
791	Gangrene	Symptoms	0.0185921	0.109197	0.864804	638	311181	0.0566831	0.332928
315	Develomental delays and disorders	Mental Disorders	0.0189102	0.11229	0.866264	8401	296063	0.0576531	0.342359
522	Diseases of pulp and periapical tissues	Digestive	0.0173551	0.104133	0.867635	546	325947	0.052912	0.317488
286.7	Other and unspecified coagulation defects	Hematopoietic	-0.0219974	0.133	0.868633	405	325002	-0.0670654	0.4055
870.4	Open wound of nose and sinus	Injuries & Poisonings	-0.0274899	0.173201	0.873892	2582	313598	-0.0838106	0.528068
585.3	Chronic renal failure [CKD]	Genitourinary	-0.00822967	0.0525035	0.875445	2006	319446	-0.0250905	0.160076
526	Diseases of the jaws	Digestive	-0.00335057	0.0214746	0.876014	238	319243	-0.0102151	0.0654733
595	Hydronephrosis	Genitourinary	0.00920394	0.0590816	0.876204	263	326150	0.0280608	0.180132
696.42	Psoriatic arthropathy	Dermatologic	0.0148796	0.0963561	0.877276	1275	317627	0.0453646	0.293777
226	Benign neoplasm of thyroid glands	Neoplasms	-0.0252219	0.164277	0.877978	722	317627	-0.0768959	0.500859
433.8	Late effects of cerebrovascular disease	Circulatory System	0.0111923	0.0732101	0.878494	507	309859	0.0341228	0.223208
430.2	Intracerebral hemorrhage	Circulatory System	0.0147684	0.0971442	0.879167	740	313452	0.0450257	0.29618
241.1	Nontoxic uninodular goiter	Endocrine/Metabolic	-0.0178802	0.119171	0.880734	309	315997	-0.0545128	0.363335
504	Other alveolar and parietoalveolar pneumonopathy	Respiratory	0.0222668	0.148679	0.880951	16652	299761	0.0678866	0.453303
960.2	Allergy/adverse effect of penicillin	Injuries & Poisonings	-0.00314086	0.0211071	0.881707	15965	311181	-0.0095758	0.0643526
579.2	Splenomegaly	Digestive	0.0184248	0.125391	0.88318	8450	306907	0.0561731	0.382299
366.2	Senile cataract	Sense Organs	-0.00417552	0.0294043	0.887077	443	302943	-0.0127302	0.0896495
380.1	Otitis externa	Sense Organs	-0.0157305	0.114874	0.891081	280	318312	-0.0479589	0.350234
614.54	Abscess or ulceration of vulva	Genitourinary	-0.0213705	0.158657	0.892852	412	287733	-0.065154	0.483721
153.2	Colon cancer	Neoplasms	0.00629605	0.0472735	0.894048	532	326252	0.0191953	0.14413
261.2	Vitamin B-complex deficiencies	Endocrine/Metabolic	0.0124653	0.0942836	0.894818	679	322043	0.0380039	0.287456
426.9	Cardiac pacemaker/device in situ	Circulatory System	-0.0228073	0.173321	0.895309	3120	300820	-0.0695344	0.528428
379.5	Disorders of iris and ciliary body	Sense Organs	-0.0171935	0.130915	0.895512	15940	311181	-0.0524194	0.39914
526.9	Jaw disease NOS	Digestive	-0.00282195	0.0214873	0.895514	772	325290	-0.00860351	0.0655115
521.1	Dental caries	Digestive	-0.00616295	0.0469283	0.895517	237	299060	-0.0187895	0.143077
474.2	Chronic tonsillitis and adenoiditis	Respiratory	-0.00998896	0.0767242	0.896414	3248	311181	-0.0304542	0.23392
600	Hyperplasia of prostate	Genitourinary	0.00334638	0.0261201	0.898058	905	325503	0.0102024	0.0796359
528.5	Diseases of lips	Digestive	0.0129034	0.101092	0.898434	11554	306931	0.0393395	0.308212
751.12	Congenital anomalies of male genital organs	Congenital Anomalies	0.021809	0.171434	0.89877	1184	308482	0.0664908	0.522674
523	Gingival and periodontal diseases	Digestive	-0.0146498	0.115524	0.899089	228	325503	-0.0446639	0.352213
509.2	Respiratory insufficiency	Respiratory	0.00782478	0.062063	0.89967	8646	246280	0.023856	0.18922
858	Complication of internal orthopedic device	Injuries & Poisonings	0.00589423	0.0468721	0.899929	529	311181	0.0179702	0.142906
375.2	Epiphora	Sense Organs	-0.0110563	0.0881914	0.900233	1786	315997	-0.0337081	0.268881
751.2	Congenital anomalies of urinary system	Congenital Anomalies	0.0107532	0.087398	0.902078	496	313598	0.0327841	0.266462
580.2	Nephrotic syndrome without mention of glomerulonephritis	Genitourinary	0.0145542	0.118604	0.902335	901	287733	0.0443725	0.361605
416	Cardiomegaly	Circulatory System	-0.00620405	0.0518485	0.904755	3182	313485	-0.0189148	0.158077
198.5	Secondary malignancy of brain/spine	Neoplasms	-0.011108	0.0938876	0.90582	2606	321056	-0.0338659	0.286248
830	Dislocation	Injuries & Poisonings	-0.00673781	0.057043	0.905974	799	228958	-0.0205421	0.173914
446.5	Giant cell arteritis	Circulatory System	-0.0152829	0.133073	0.908567	2149	321282	-0.0465943	0.405718
149.1	Cancer of oropharynx	Neoplasms	-0.0186825	0.162719	0.908592	390	318869	-0.056959	0.496103
382	Otalgia	Sense Organs	0.0168721	0.147221	0.908759	256	325544	0.0514394	0.448851
386	Vertiginous syndromes and other disorders of vestibular system	Sense Organs	0.00646984	0.0575057	0.910421	315	323646	0.0197251	0.175325
220	Benign neoplasm of ovary	Neoplasms	-0.00757469	0.0688875	0.912443	1490	295601	-0.0230936	0.210026
565	Anal and rectal conditions	Digestive	0.00315425	0.0288378	0.912902	313	322043	0.00961662	0.0879215
528.7	Sialolithiasis	Digestive	-0.0159834	0.148669	0.914384	2109	321156	-0.04873	0.453265
184.2	Cancer of other female genital organs	Neoplasms	0.0153701	0.145602	0.915929	323	305084	0.04686	0.443913
622.1	Polyp of corpus uteri	Genitourinary	0.0031516	0.0299981	0.916328	252	316204	0.00960853	0.0914589
559	Ileostomy status	Digestive	0.00672983	0.0643645	0.916726	8164	314831	0.0205178	0.196236
686.3	Pilonidal cyst	Dermatologic	0.0109538	0.105349	0.917188	617	315925	0.0333958	0.321189
427.12	Paroxysmal ventricular tachycardia	Circulatory System	-0.00882427	0.0851068	0.91742	968	299060	-0.0269032	0.259475
736.2	Acquired deformities of finger	Musculoskeletal	0.0170121	0.164567	0.917665	1670	257992	0.0518663	0.501735
250.1	Type 1 diabetes	Endocrine/Metabolic	0.00527958	0.051177	0.917833	2694	307016	0.0160963	0.156029
411.2	Myocardial infarction	Circulatory System	0.00254958	0.0248627	0.918323	535	323062	0.0077731	0.0758017
352.1	Trigeminal nerve disorders [CN5]	Neurological	-0.0122616	0.123299	0.920785	462	312524	-0.0373828	0.375917
8.6	Viral Enteritis	Infectious Diseases	0.00890479	0.0897078	0.920928	844	318596	0.0271487	0.273503
245.21	Chronic lymphocytic thyroiditis	Endocrine/Metabolic	0.0173827	0.175888	0.921274	11949	295238	0.0529962	0.536249
560.1	Paralytic ileus	Digestive	0.0111706	0.115053	0.922654	293	323062	0.0340568	0.350776
803.1	Fracture of humerus	Injuries & Poisonings	-0.0148793	0.154943	0.923496	218	309859	-0.0453637	0.472393
385.3	Cholesteatoma	Sense Organs	-0.0102777	0.107965	0.92416	588	323646	-0.0313344	0.329164
338.1	Acute pain	Neurological	0.0117542	0.128997	0.927397	519	257992	0.0358359	0.393288
751.11	Congenital anomalies of female genital organs	Congenital Anomalies	-0.0113628	0.126311	0.92832	442	325503	-0.0346427	0.385097
800.3	Fracture of tibia and fibula	Injuries & Poisonings	0.0100999	0.112416	0.928411	420	326925	0.0307924	0.342736
471	Nasal polyps	Respiratory	0.00390556	0.0453221	0.931329	950	322043	0.0119072	0.138178
529	Diseases and other conditions of the tongue	Digestive	0.00733751	0.0853023	0.931452	218	285707	0.0223705	0.26007
333.1	Essential tremor	Neurological	-0.015127	0.178237	0.932364	3386	308482	-0.046119	0.543409
372	Disorders of conjunctiva	Sense Organs	-0.00681495	0.0820228	0.933783	1643	312160	-0.0207773	0.250072
41.2	Streptococcus infection	Infectious Diseases	-0.00529347	0.0654126	0.935502	991	325544	-0.0161386	0.19943
210	Benign neoplasm of lip, oral cavity, and pharynx	Neoplasms	0.00672777	0.0836501	0.935897	280	310471	0.0205115	0.255033
835	Internal derangement of knee	Injuries & Poisonings	-0.00323097	0.0407126	0.936746	1043	317896	-0.00985052	0.124125
724.1	Disorders of sacrum	Musculoskeletal	0.0122357	0.156923	0.93785	2650	323890	0.0373041	0.478429
540.11	Acute appendicitis	Digestive	-0.00383267	0.0512325	0.940366	770	326929	-0.011685	0.156198
510	Other diseases of lung	Respiratory	-0.00700302	0.0953879	0.941475	4233	321282	-0.0213507	0.290819
558	Noninfectious gastroenteritis	Digestive	-0.00129856	0.019477	0.946843	27850	257992	-0.00395903	0.0593815
562.1	Diverticulosis	Digestive	-0.00107311	0.016811	0.949102	441	318181	-0.00327169	0.0512532
624.2	Atrophy of female genital tract	Genitourinary	0.00788634	0.125925	0.950063	4135	319243	0.0240437	0.383918
871	Open wounds of extremities	Injuries & Poisonings	-0.00251828	0.0412128	0.951276	19828	257992	-0.00767768	0.125649
348.7	Coma	Neurological	-0.00799052	0.135403	0.952942	335	311181	-0.0243613	0.412816
526.1	Cysts of the jaws	Digestive	-0.00855616	0.145612	0.953143	379	285707	-0.0260858	0.44394
742.9	Other derangement of joint	Musculoskeletal	0.00733458	0.130317	0.955117	19763	257992	0.0223615	0.397309
555	Inflammatory bowel disease and other gastroenteritis and colitis	Digestive	-0.00107605	0.019507	0.956009	1803	257992	-0.00328064	0.0594727
555.1	Regional enteritis	Digestive	-0.00345451	0.0627532	0.956099	400	310167	-0.0105321	0.191321
418.1	Precordial pain	Circulatory System	0.00238315	0.043556	0.956366	3679	295359	0.00726569	0.132793
575.8	Other disorders of biliary tract	Digestive	0.00421453	0.0813279	0.958671	1417	325461	0.0128492	0.247952
334	Degenerative disease of the spinal cord	Neurological	0.00355708	0.0688868	0.958818	1047	309850	0.0108448	0.210021
357	Inflammatory and toxic neuropathy	Neurological	-0.00360941	0.0702662	0.959033	1476	285707	-0.0110043	0.214227
614	Inflammatory diseases of female pelvic organs	Genitourinary	-0.00621276	0.129393	0.961704	374	318312	-0.0189414	0.394491
590	Pyelonephritis	Genitourinary	-0.00204582	0.0426535	0.961745	3918	296587	-0.00623726	0.130042
367.9	Blindness and low vision	Sense Organs	-0.00443094	0.0961981	0.963262	3380	324359	-0.013509	0.293288
337	Disorders of the autonomic nervous system	Neurological	-0.00822232	0.183847	0.964328	754	325256	-0.025068	0.560512
70.9	Hepatitis NOS	Infectious Diseases	-0.00549125	0.124354	0.964778	452	321714	-0.0167416	0.379129
598	Abnormal findings on examination of urine	Genitourinary	0.00200801	0.045521	0.964815	207	285707	0.00612197	0.138784
415	Pulmonary heart disease	Circulatory System	-0.00184741	0.0433038	0.965971	719	295238	-0.00563234	0.132024
575.1	Cholangitis	Digestive	0.00491896	0.118602	0.966917	497	309850	0.0149968	0.361591
411.41	Aneurysm and dissection of heart	Circulatory System	0.00394023	0.0983211	0.968033	3747	321056	0.0120129	0.29976
965.1	Opiates and related narcotics causing adverse effects in therapeutic use	Injuries & Poisonings	-0.00305284	0.07784	0.968715	224	291041	-0.00930744	0.237318
272.9	Unspecified disorder of lipoid metabolism	Endocrine/Metabolic	-0.00688665	0.178034	0.969144	1157	299761	-0.0209959	0.542786
374.3	Ptosis of eyelid	Sense Organs	-0.00231288	0.0609858	0.969748	3849	323890	-0.00705145	0.185933
540	Appendiceal conditions	Digestive	-0.00150629	0.0426677	0.971838	310	317845	-0.00459233	0.130085
573.3	Hepatomegaly	Digestive	-0.00470525	0.150312	0.975028	1894	317896	-0.0143453	0.458267
136	Other infectious and parasitic diseases	Infectious Diseases	-0.00393967	0.128042	0.975454	427	327055	-0.0120112	0.390372
560.3	Peritoneal or intestinal adhesions	Digestive	0.00260731	0.0905605	0.977031	858	257992	0.00794911	0.276099
465.2	Acute pharyngitis	Respiratory	-0.00240346	0.0898765	0.978666	733	278127	-0.00732763	0.274014
750	Digestive congenital anomalies	Congenital Anomalies	-0.00260735	0.0996704	0.97913	871	324685	-0.00794923	0.303873
619.1	Noninflammatory disorders of ovary, fallopian tube, and broad ligament	Genitourinary	0.00199732	0.0976977	0.983689	2711	319835	0.00608938	0.297859
289.4	Lymphadenitis	Hematopoietic	0.000972247	0.0508554	0.984747	11223	313741	0.00296417	0.155047
394.2	Mitral valve disease	Circulatory System	-0.000774087	0.0479464	0.987119	458	299060	-0.00236002	0.146178
427.6	Premature beats	Circulatory System	-0.00118081	0.123459	0.992369	4330	321543	-0.00360003	0.376399
172.2	Other non-epithelial cancer of skin	Neoplasms	0.00018546	0.0253485	0.994162	290	299060	0.000565427	0.077282
428.2	Heart failure NOS	Circulatory System	-0.000220992	0.040306	0.995625	3071	321038	-0.000673756	0.122884
426.3	Bundle branch block	Circulatory System	0.000762815	0.155106	0.996076	62072	265045	0.00232566	0.472885
519	Other diseases of respiratory system, not elsewhere classified	Respiratory	2.90254e-05	0.0117836	0.998035	701	325503	8.84921e-05	0.0359256
