# Supplementary material for: Associations of genetically determined iron status across the phenome: A mendelian randomization study
Source: PLoS Med. 2019 Jun 20;16(6):e1002833. doi: 10.1371/journal.pmed.1002833 (PMC6586257; doi:10.1371/journal.pmed.1002833)
Supplement: S3 Table — All estimates are in log OR units. OR, odds ratio; PheWAS, phenome-wide association study. (XLSX) [file pmed.1002833.s005.xlsx]

## Sheet: S3_Table
S3 Table. Phenome-wide association study results for rs1799945. All estimates are in log odds ratio units.
Phecode	Description	Group	Beta	Standard error	P	Cases	Controls	MR estimate	MR standard error
401.1	Essential hypertension	Circulatory System	0.0469766	0.00832877	1.69777e-08	79232	248741	0.248553	0.045988
401	Hypertension	Circulatory System	0.0464919	0.00831964	2.29414e-08	79488	248741	0.245989	0.0459031
454.1	Varicose veins of lower extremity	Circulatory System	0.0800805	0.0183127	1.22581e-05	11561	287704	0.423706	0.0994524
459.9	Circulatory disease NEC	Circulatory System	0.0307819	0.00729631	2.45572e-05	133744	194174	0.162867	0.0395549
835	Internal derangement of knee	Injuries & Poisonings	-0.112166	0.0318002	0.000419971	4238	321764	-0.59347	0.17116
285	Other anemias	Hematopoietic	-0.0610599	0.0189003	0.0012352	11844	308890	-0.323068	0.101452
280.1	Iron deficiency anemias, unspecified or not due to blood loss	Hematopoietic	-0.075293	0.023699	0.00148782	7502	308890	-0.398375	0.127151
281	Other deficiency anemia	Hematopoietic	-0.0673291	0.0218817	0.00209124	8787	308890	-0.356238	0.1173
655	Known or suspected fetal abnormality affecting management of mother	Pregnancy Complications	0.0931383	0.0309592	0.00262612	4575	323655	0.492795	0.165868
557.1	Celiac disease	Digestive	-0.143622	0.047953	0.00274393	1894	258387	-0.759905	0.256886
284	Aplastic anemia	Hematopoietic	-0.0542439	0.01819	0.00286302	12759	308890	-0.287005	0.0974339
966	Poisoning by anticonvulsants and anti-Parkinsonism drugs	Injuries & Poisonings	-0.268926	0.0942381	0.00432156	536	300203	-1.42289	0.504266
244.1	Secondary hypothyroidism	Endocrine/Metabolic	0.155593	0.0553411	0.00493081	1155	310319	0.823242	0.296032
170.2	Cancer of connective tissue	Neoplasms	-0.2187	0.0791156	0.00570438	734	327378	-1.15714	0.423055
454	Varicose veins	Circulatory System	0.130209	0.0474254	0.006041	1603	287704	0.688935	0.253562
749	Congenital anomalies of face and neck	Congenital Anomalies	-0.374415	0.137955	0.00664681	271	327856	-1.98103	0.737407
611.3	Lump or mass in breast	Genitourinary	-0.140171	0.0523404	0.0074049	1588	320863	-0.741646	0.2797
513.4	Hyperventilation	Respiratory	-0.355669	0.134706	0.00828255	280	327614	-1.88185	0.719653
158	Neoplasm of unspecified nature of digestive system	Neoplasms	-0.167389	0.0634585	0.00834544	1098	312321	-0.885654	0.339014
351	Other peripheral nerve disorders	Neurological	0.0461607	0.017541	0.00849881	12892	313001	0.244237	0.0937051
455	Hemorrhoids	Circulatory System	0.032781	0.0130067	0.0117249	24697	287704	0.173445	0.0694277
735.23	Hallux rigidus	Musculoskeletal	0.120823	0.0482654	0.0123041	1556	316677	0.639274	0.257603
334.2	Anterior horn cell disease	Neurological	0.293668	0.120058	0.0144431	224	286143	1.5538	0.640525
348.8	Encephalopathy, not elsewhere classified	Neurological	0.305023	0.125429	0.0150221	204	286143	1.61388	0.669114
338.2	Chronic pain	Neurological	-0.249528	0.107808	0.0206375	404	327416	-1.32025	0.574676
198.4	Secondary malignant neoplasm of liver	Neoplasms	-0.0912535	0.0396878	0.0214888	2696	229303	-0.482823	0.211537
587	Kidney replaced by transpant	Genitourinary	0.212005	0.0923906	0.0217527	398	314069	1.12172	0.492429
622.2	Mucous polyp of cervix	Genitourinary	-0.0791636	0.0345557	0.0219693	3522	315298	-0.418855	0.184173
295.1	Schizophrenia	Mental Disorders	-0.196057	0.0860643	0.0227247	611	282889	-1.03734	0.458662
153.3	Malignant neoplasm of rectum, rectosigmoid junction, and anus	Neoplasms	-0.101292	0.0447115	0.0234842	2117	301270	-0.535938	0.238262
613.9	Breast disorder NOS	Genitourinary	-0.0612989	0.0275359	0.0260048	5519	322408	-0.324333	0.1467
760	Back pain	Symptoms	-0.0586247	0.026446	0.0266391	5923	322307	-0.310183	0.140885
201	Hodgkin's disease	Neoplasms	0.245285	0.110792	0.0268336	271	323513	1.29781	0.590208
352.1	Trigeminal nerve disorders [CN5]	Neurological	-0.218589	0.0997196	0.0283766	462	313001	-1.15656	0.531153
642	Hypertension complicating pregnancy, childbirth, and the puerperium	Pregnancy Complications	0.133298	0.0609992	0.0288713	989	327040	0.705279	0.324897
596.5	Functional disorders of bladder	Genitourinary	-0.109553	0.0502261	0.0291684	1682	313626	-0.579647	0.26751
724.9	Other unspecified back disorders	Musculoskeletal	-0.0342049	0.0157063	0.029422	17085	310934	-0.180978	0.0836519
78	Viral warts & HPV	Infectious Diseases	0.129096	0.0595601	0.030198	1012	322196	0.683045	0.317198
369.5	Conjunctivitis, infectious	Sense Organs	-0.321291	0.148789	0.0308208	224	318378	-1.69995	0.792363
596	Other disorders of bladder	Genitourinary	-0.0500114	0.0232013	0.0311193	7749	313626	-0.26461	0.123554
715.2	Ankylosing spondylitis	Musculoskeletal	0.202801	0.0944151	0.0317161	384	317243	1.07302	0.502767
509.8	Dependence on respirator [Ventilator] or supplemental oxygen	Respiratory	0.195282	0.092663	0.0350792	401	316474	1.03324	0.493319
577.2	Chronic pancreatitis	Digestive	-0.191435	0.0916038	0.0366342	536	325910	-1.01288	0.48763
374	Other disorders of eyelids	Sense Organs	0.0707487	0.034272	0.0389865	3205	318378	0.374332	0.182412
635.3	Placenta previa and abruptio placenta	Pregnancy Complications	0.110978	0.0538767	0.0394126	1336	319955	0.587186	0.28675
433.3	Cerebral ischemia	Circulatory System	0.127388	0.0621183	0.0402928	934	318099	0.674011	0.330597
159	Malignant neoplasm of other and ill-defined sites within the digestive organs and peritoneum	Neoplasms	-0.0569118	0.0280154	0.0422098	5289	312321	-0.301121	0.149084
198.3	Secondary malignant neoplasm of digestive systems	Neoplasms	-0.105773	0.0522173	0.0428034	1565	229303	-0.559643	0.277864
480.1	Bacterial pneumonia	Respiratory	0.125443	0.061998	0.0430379	939	317679	0.663721	0.329906
153.2	Colon cancer	Neoplasms	-0.0735832	0.036546	0.0440683	3122	301270	-0.389329	0.194459
619.4	Noninflammatory disorders of vagina	Genitourinary	0.0919927	0.0456934	0.0440872	1780	278539	0.486734	0.243132
530.7	Gastroesophageal laceration-hemorrhage syndrome	Digestive	0.201618	0.101242	0.0464331	333	287794	1.06676	0.538639
427	Cardiac dysrhythmias	Circulatory System	0.201142	0.103028	0.0509017	323	299513	1.06425	0.548022
90	Sexually transmitted infections (not HIV or hepatitis)	Infectious Diseases	0.206827	0.106771	0.0527317	298	327931	1.09432	0.567883
198.2	Secondary malignancy of respiratory organs	Neoplasms	-0.0826906	0.0430103	0.0545331	2276	229303	-0.437516	0.228742
475	Chronic sinusitis	Respiratory	-0.0760777	0.0397638	0.0557172	2630	308940	-0.402528	0.211466
560.1	Paralytic ileus	Digestive	0.15705	0.0822971	0.056349	520	258387	0.830951	0.437648
871	Open wounds of extremities	Injuries & Poisonings	0.0577126	0.03038	0.0574734	4141	319722	0.305358	0.161551
458	Hypotension	Circulatory System	-0.119321	0.0631822	0.0589549	1081	194174	-0.63133	0.335962
441	Vascular insufficiency of intestine	Circulatory System	-0.235686	0.125012	0.0593895	297	319350	-1.24701	0.664724
695.42	Systemic lupus erythematosus	Dermatologic	-0.210352	0.112108	0.0606088	363	320411	-1.11297	0.596079
735.21	Hammer toe (acquired)	Musculoskeletal	0.080379	0.0431461	0.0624691	2014	316677	0.425286	0.229392
502	Postinflammatory pulmonary fibrosis	Respiratory	0.119342	0.0640716	0.0625131	883	316474	0.63144	0.340645
585.3	Chronic renal failure [CKD]	Genitourinary	0.0710107	0.0381848	0.0629337	2585	314069	0.375718	0.203011
752.11	Spina bifida	Congenital Anomalies	-0.27951	0.150625	0.0635007	211	327665	-1.47889	0.80079
80	Postoperative infection	Infectious Diseases	0.0533212	0.0287791	0.0639144	4622	321469	0.282123	0.153
540	Appendiceal conditions	Digestive	-0.0604425	0.0326868	0.0644381	3861	324369	-0.319801	0.173772
565	Anal and rectal conditions	Digestive	-0.0403572	0.0219137	0.0655276	8661	246652	-0.21353	0.116495
530.1	Esophagitis, GERD and related diseases	Digestive	-0.0383112	0.0208605	0.0662777	9539	287794	-0.202705	0.110893
626	Disorders of menstruation and other abnormal bleeding from female genital tract	Genitourinary	0.0571697	0.0313252	0.0679956	3947	296222	0.302485	0.166513
250.11	Type 1 diabetes with ketoacidosis	Endocrine/Metabolic	-0.246573	0.135576	0.0689557	255	307480	-1.30462	0.720645
789	Nausea and vomiting	Symptoms	-0.0338121	0.0186182	0.0693588	11981	316249	-0.1789	0.098963
277	Other disorders of metabolism	Endocrine/Metabolic	-0.0186721	0.0102879	0.0695302	45301	282919	-0.0987942	0.0546837
674	Other complications of the puerperium NEC	Pregnancy Complications	0.20027	0.110694	0.0704162	280	327725	1.05963	0.58836
579.8	Nonspecific abnormal findings in stool contents	Digestive	0.0835243	0.046254	0.0709536	1740	303385	0.441927	0.245845
686.1	Carbuncle and furuncle	Dermatologic	0.0706336	0.0394097	0.0730866	2422	316397	0.373723	0.209452
448	Disease of capillaries	Circulatory System	-0.0422062	0.0235584	0.0732039	7481	319350	-0.223313	0.125206
495	Asthma	Respiratory	-0.022705	0.0127146	0.0741409	26778	294183	-0.120132	0.0675727
626.2	Dysmenorrhea	Genitourinary	0.0845223	0.047384	0.0744603	1678	296222	0.447208	0.251823
227.2	Benign neoplasm of parathyroid gland	Neoplasms	0.168261	0.094658	0.0754754	390	326632	0.890268	0.503046
722	Intervertebral disc disorders	Musculoskeletal	-0.0460136	0.0262444	0.0795555	5963	310934	-0.243458	0.139455
612.2	Hypertrophy of breast (Gynecomastia)	Genitourinary	-0.123646	0.070555	0.0796925	859	320863	-0.65421	0.374908
411.9	Other acute and subacute forms of ischemic heart disease	Circulatory System	-0.103684	0.0595349	0.0815841	1194	295681	-0.548593	0.316334
380.1	Otitis externa	Sense Organs	-0.157777	0.0907668	0.0821638	532	326742	-0.834798	0.482275
427.3	Other specified cardiac dysrhythmias	Circulatory System	0.05893	0.0339519	0.0826186	3315	299513	0.311799	0.180395
962.3	Hormones and synthetic substitutes causing adverse effects in therapeutic use	Injuries & Poisonings	-0.192135	0.11101	0.0834884	364	300203	-1.01659	0.58981
634.3	Ectopic pregnancy	Pregnancy Complications	0.175176	0.101308	0.0837839	342	319955	0.926856	0.53826
559	Ileostomy status	Digestive	0.0812003	0.0471416	0.0849834	1673	258387	0.429631	0.25046
300.13	Phobia	Mental Disorders	-0.159	0.0923877	0.0852485	514	282889	-0.841272	0.490846
635.2	Antepartum hemorrhage, abruptio placentae, and placenta previa	Pregnancy Complications	0.108448	0.0636577	0.0884547	936	319955	0.573797	0.338179
727	Other disorders of synovium, tendon, and bursa	Musculoskeletal	-0.128285	0.0753816	0.0887908	754	304944	-0.678758	0.400458
722.6	Degeneration of intervertebral disc	Musculoskeletal	-0.0638851	0.0375472	0.0888562	2922	310934	-0.338016	0.199466
430.2	Intracerebral hemorrhage	Circulatory System	0.119993	0.0707077	0.0896919	723	318099	0.634882	0.37562
946	Anaphylactic shock NOS	Injuries & Poisonings	-0.151893	0.0895487	0.089848	544	321896	-0.803664	0.475707
800.1	Fracture of neck of femur	Injuries & Poisonings	0.201884	0.119666	0.0915896	239	323547	1.06817	0.635669
150	Cancer of esophagus	Neoplasms	0.118334	0.0705783	0.0936152	727	312321	0.626103	0.374897
352.2	Facial nerve disorders [CN7]	Neurological	-0.114933	0.0688447	0.0950272	900	313001	-0.608112	0.365676
324	Other CNS infection and poliomyelitis	Neurological	0.182726	0.109647	0.0956136	288	327128	0.966806	0.582392
185	Cancer of prostate	Neoplasms	-0.0373011	0.0224208	0.0961753	8463	307383	-0.19736	0.119087
532	Dysphagia	Digestive	-0.0415534	0.0250558	0.0972303	6552	287794	-0.219859	0.13308
411.4	Coronary atherosclerosis	Circulatory System	-0.0201004	0.0121332	0.0975927	31551	295681	-0.106351	0.0644431
157	Pancreatic cancer	Neoplasms	-0.140351	0.0847979	0.0979003	602	312321	-0.742596	0.450383
470	Septal Deviations/Turbinate Hypertrophy	Respiratory	-0.0483559	0.0292476	0.0982635	4821	308940	-0.255851	0.15534
733	Other disorders of bone and cartilage	Musculoskeletal	-0.144437	0.0874295	0.0985272	569	315422	-0.764215	0.464354
411	Ischemic Heart Disease	Circulatory System	-0.0200564	0.0121686	0.0993112	31341	295681	-0.106118	0.0646287
411.8	Other chronic ischemic heart disease, unspecified	Circulatory System	-0.020026	0.0121791	0.100114	31278	295681	-0.105958	0.0646828
714.1	Rheumatoid arthritis	Musculoskeletal	-0.0692269	0.0423559	0.102173	2307	317243	-0.36628	0.224942
601.12	Chronic prostatitis	Genitourinary	-0.109552	0.0670493	0.102279	948	307383	-0.579641	0.356082
272.11	Hypercholesterolemia	Endocrine/Metabolic	-0.0190224	0.0116532	0.102602	34000	291489	-0.100647	0.0618869
687.4	Disturbance of skin sensation	Dermatologic	0.0581355	0.0356807	0.103244	2979	322804	0.307595	0.189487
474.2	Chronic tonsillitis and adenoiditis	Respiratory	-0.0967367	0.0595824	0.104466	1185	308940	-0.511834	0.316412
577.1	Acute pancreatitis	Digestive	-0.0850116	0.052443	0.105011	1517	325910	-0.449797	0.278495
781	Symptoms involving nervous and musculoskeletal systems	Symptoms	-0.0224145	0.0138657	0.105978	22179	306049	-0.118595	0.0736314
561	Symptoms involving digestive system	Digestive	-0.0275248	0.0170321	0.106083	14544	258387	-0.145634	0.0904459
275.5	Disorders of calcium/phosphorus metabolism	Endocrine/Metabolic	-0.0995303	0.0616178	0.106249	1109	326025	-0.526615	0.327209
389	Hearing loss	Sense Organs	-0.0579965	0.036053	0.107694	3170	318184	-0.30686	0.191446
716.1	Unspecified polyarthropathy or polyarthritis	Musculoskeletal	0.0529041	0.0329464	0.108327	3530	273888	0.279916	0.174948
701.5	Abnormal granulation tissue	Dermatologic	0.138158	0.0862725	0.109285	479	323054	0.730994	0.458104
430.3	Subdural hemorrhage	Circulatory System	-0.206961	0.12986	0.110999	270	318099	-1.09503	0.689531
522.5	Periapical abscess	Digestive	0.0867598	0.0545124	0.111483	1246	311649	0.459047	0.289446
859	Complication due to other implant and internal device	Injuries & Poisonings	-0.0557668	0.0350771	0.111873	3337	313955	-0.295062	0.186249
696.42	Psoriatic arthropathy	Dermatologic	-0.12068	0.0759579	0.112111	740	313922	-0.638518	0.403311
317	Alcohol-related disorders	Mental Disorders	-0.0421445	0.0265787	0.112818	5860	297661	-0.222987	0.141122
564	Functional digestive disorders	Digestive	0.0965019	0.0611242	0.114386	983	258387	0.510592	0.324535
288	Diseases of white blood cells	Hematopoietic	-0.132379	0.0840101	0.115083	610	320309	-0.700419	0.44604
594.3	Calculus of ureter	Genitourinary	-0.0633468	0.0403703	0.116615	2540	319921	-0.335168	0.214334
727.4	Ganglion and cyst of synovium, tendon, and bursa	Musculoskeletal	-0.0582608	0.0371303	0.116627	2982	304944	-0.308258	0.197133
433.21	Cerebral artery occlusion, with cerebral infarction	Circulatory System	0.0774414	0.0493642	0.1167	1534	318099	0.409743	0.262085
741.4	Joint effusions	Musculoskeletal	-0.197299	0.126242	0.118085	283	310633	-1.04391	0.670227
608	Other disorders of male genital organs	Genitourinary	-0.0238117	0.0152498	0.118421	20091	307897	-0.125988	0.0809619
276.6	Fluid overload	Endocrine/Metabolic	-0.150062	0.0961304	0.118518	473	320634	-0.793979	0.510358
426.32	Left bundle branch block	Circulatory System	-0.0753641	0.0483391	0.11898	1781	299513	-0.398752	0.256631
464	Acute sinusitis	Respiratory	0.199317	0.128234	0.120108	208	325170	1.05459	0.680777
681.1	Cellulitis and abscess of fingers/toes	Dermatologic	0.121722	0.0787439	0.122153	582	316397	0.644034	0.418026
623	Hypertrophy of female genital organs	Genitourinary	0.083306	0.0539548	0.12259	1272	315298	0.440772	0.286426
626.14	Irregular menstrual bleeding	Genitourinary	0.0484111	0.0315384	0.124787	3946	296222	0.256143	0.167419
785	Abdominal pain	Symptoms	-0.0158739	0.0103655	0.125665	42311	285919	-0.0839891	0.0550236
420.21	Acute pericarditis	Circulatory System	-0.216549	0.141746	0.126581	228	324973	-1.14576	0.752426
735.2	Acquired toe deformities	Musculoskeletal	0.0629567	0.0412522	0.126975	2226	316677	0.333104	0.218976
626.8	Infertility, female	Genitourinary	0.079392	0.0520544	0.127216	1407	296222	0.420063	0.276316
599	Other symptoms/disorders or the urinary system	Genitourinary	-0.0114274	0.00753902	0.129577	103826	220420	-0.0604627	0.0400171
736	Other acquired deformities of limbs	Musculoskeletal	0.160043	0.106336	0.132309	311	316677	0.846786	0.564408
527.2	Sialoadenitis	Digestive	-0.162609	0.108409	0.133626	374	322524	-0.860366	0.575398
989	Toxic effect of other substances, chiefly nonmedicinal as to source	Injuries & Poisonings	-0.0805092	0.0537515	0.134184	1438	326688	-0.425975	0.285291
949	Allergies, other	Injuries & Poisonings	-0.152515	0.101926	0.134566	420	321896	-0.806958	0.540977
722.9	Other and unspecified disc disorder	Musculoskeletal	-0.0481316	0.0321702	0.134613	3950	310934	-0.254664	0.170745
174.11	Malignant neoplasm of female breast	Neoplasms	0.0272912	0.018294	0.135749	12413	304415	0.144398	0.0970947
649.1	Diabetes or abnormal glucose tolerance complicating pregnancy	Pregnancy Complications	-0.221268	0.148424	0.136017	208	327909	-1.17073	0.787749
218.1	Uterine leiomyoma	Neoplasms	0.0292946	0.0196763	0.136533	10566	307770	0.154998	0.10443
184.11	Malignant neoplasm of ovary	Neoplasms	-0.0426364	0.0286638	0.136892	5009	305544	-0.225589	0.152129
575.8	Other disorders of biliary tract	Digestive	0.0878869	0.0593482	0.138642	1049	310314	0.46501	0.314974
426.91	Cardiac pacemaker in situ	Circulatory System	0.0598931	0.0405688	0.139855	2316	299513	0.316895	0.215304
246	Other disorders of thyroid	Endocrine/Metabolic	-0.0231056	0.0156645	0.140205	17409	310319	-0.122252	0.0831332
381.1	Otitis media	Sense Organs	0.083167	0.0566809	0.142299	1153	324133	0.440037	0.300801
187.1	Malignant neoplasm of unspecified male genital organ	Neoplasms	-0.0326715	0.0222894	0.142706	8481	319208	-0.172865	0.118287
854	Complications of cardiac/vascular device, implant, and graft	Injuries & Poisonings	-0.0693249	0.0474245	0.143797	1842	313955	-0.366798	0.251673
54	Herpes simplex	Infectious Diseases	0.183569	0.125604	0.143882	219	322196	0.971265	0.666558
382	Otalgia	Sense Organs	0.154258	0.105789	0.144792	315	324133	0.816182	0.561392
300.1	Anxiety disorder	Mental Disorders	0.0388261	0.0266347	0.144917	5470	282889	0.205429	0.141343
427.42	Cardiac arrest	Circulatory System	0.0902695	0.0624731	0.148476	948	299513	0.477617	0.33151
578.2	Blood in stool	Digestive	0.0534735	0.0372624	0.151273	2749	303385	0.282928	0.197723
574	Cholelithiasis and cholecystitis	Digestive	0.135008	0.0941158	0.151434	403	310314	0.714327	0.499399
528.11	Stomatitis and mucositis (ulcerative)	Digestive	-0.147407	0.102896	0.151977	411	322524	-0.779932	0.545985
613	Other nonmalignant breast conditions	Genitourinary	0.140674	0.0982272	0.152107	368	322408	0.744307	0.52121
394.2	Mitral valve disease	Circulatory System	-0.0521311	0.0365473	0.153753	3075	321518	-0.275826	0.193922
960	Poisoning by antibiotics	Injuries & Poisonings	-0.0484533	0.034064	0.154904	3528	300203	-0.256367	0.180742
803.2	Fracture of radius and ulna	Injuries & Poisonings	-0.0975993	0.0689257	0.156773	884	323547	-0.516398	0.365708
530.14	Reflux esophagitis	Digestive	-0.0275959	0.0194891	0.156786	10893	287794	-0.14601	0.103406
174	Breast cancer	Neoplasms	0.155996	0.110404	0.157668	288	304415	0.825376	0.585778
604.1	Redundant prepuce and phimosis/BXO	Genitourinary	-0.0541138	0.038411	0.158891	2810	307897	-0.286316	0.203796
340.1	Migrain with aura	Neurological	-0.203254	0.144308	0.158991	217	317941	-1.07542	0.76565
401.22	Hypertensive chronic kidney disease	Circulatory System	0.0686788	0.0488104	0.159412	1595	248741	0.36338	0.258971
537	Other disorders of stomach and duodenum	Digestive	-0.0479055	0.0342644	0.162079	3483	296502	-0.253468	0.181788
689	Disorder of skin and subcutaneous tissue NOS	Dermatologic	0.0143589	0.0102864	0.162739	42194	286036	0.0759733	0.0545735
526.41	Temporomandibular joint disorder, unspecified	Digestive	-0.196108	0.140512	0.162815	228	311649	-1.03761	0.745474
389.2	Conductive hearing loss	Sense Organs	0.126434	0.0908241	0.163901	435	318184	0.668962	0.481853
697	Sarcoidosis	Dermatologic	0.111424	0.0805316	0.166478	560	321739	0.589547	0.427234
600	Hyperplasia of prostate	Genitourinary	-0.0273096	0.0197699	0.167164	11572	307383	-0.144495	0.104882
442.1	Aortic aneurysm	Circulatory System	-0.116989	0.0853088	0.170264	586	319350	-0.618987	0.452556
626.1	Irregular menstrual cycle/bleeding	Genitourinary	0.0449759	0.0329159	0.171818	3593	296222	0.237968	0.174613
575.9	Nonspecific abnormal findings on radiological and other examination of biliary tract	Digestive	-0.148552	0.109032	0.173051	367	310314	-0.78599	0.578385
740.2	Osteoarthrosis, generalized	Musculoskeletal	0.106907	0.078651	0.174064	589	306316	0.565647	0.417217
523.32	Chronic periodontitis	Digestive	0.106787	0.07861	0.174322	590	311649	0.565013	0.416999
830	Dislocation	Injuries & Poisonings	0.05668	0.0419143	0.176285	2154	321764	0.299894	0.222335
706	Diseases of sebaceous glands	Dermatologic	-0.114132	0.0844217	0.176399	595	318284	-0.603872	0.447817
272.1	Hyperlipidemia	Endocrine/Metabolic	-0.0377831	0.0280734	0.178345	5231	291489	-0.19991	0.148913
496.3	Bronchiectasis	Respiratory	-0.0627563	0.0466987	0.178995	1885	294183	-0.332044	0.247707
804	Fracture of hand or wrist	Injuries & Poisonings	-0.106276	0.0790895	0.179032	675	323547	-0.562306	0.419519
947	Urticaria	Injuries & Poisonings	0.129189	0.0961946	0.179272	387	321896	0.683542	0.51025
591	Urinary tract infection	Genitourinary	-0.0243202	0.0181252	0.179663	12676	297026	-0.128678	0.0961417
450	Noninfectious disorders of lymphatic channels	Circulatory System	0.0959382	0.0715402	0.179908	717	327513	0.50761	0.379471
342	Hemiplegia	Neurological	-0.0696542	0.0520369	0.180716	1525	286143	-0.368541	0.276017
276.11	Hyperosmolality and/or hypernatremia	Endocrine/Metabolic	0.159763	0.11936	0.180733	247	320634	0.845306	0.633114
575.6	Cholesterolosis of gallbladder	Digestive	-0.127241	0.095829	0.184248	466	310314	-0.67323	0.508282
614.53	Cyst or abscess of Bartholin's gland	Genitourinary	-0.0958618	0.072241	0.184518	803	318790	-0.507205	0.383169
289.8	Polycythemia vera, secondary	Hematopoietic	0.146135	0.110501	0.186009	291	319739	0.773201	0.58609
585.31	Renal dialysis	Genitourinary	0.110118	0.083292	0.186143	524	314069	0.582636	0.441775
218	Benign neoplasm of uterus	Neoplasms	0.12695	0.0961875	0.186895	388	307770	0.671694	0.510168
703.1	Ingrowing nail	Dermatologic	-0.0844545	0.0642219	0.188496	1010	321419	-0.446849	0.34062
350.3	Lack of coordination	Neurological	-0.142864	0.109709	0.192844	360	325434	-0.755896	0.581847
180.1	Cervical cancer	Neoplasms	-0.0389182	0.0300177	0.194801	4554	297574	-0.205916	0.159197
681.7	Cellulitis and abscess of trunk	Dermatologic	0.0992294	0.0766304	0.195351	623	316397	0.525023	0.406402
720	Spinal stenosis	Musculoskeletal	-0.100987	0.078031	0.1956	692	310934	-0.534323	0.413829
747	Cardiac and circulatory congenital anomalies	Congenital Anomalies	0.0714695	0.0552946	0.196176	1222	325344	0.378146	0.293247
627.3	Postmenopausal atrophic vaginitis	Genitourinary	0.074404	0.0577013	0.197235	1128	296222	0.393672	0.306007
442.11	Abdominal aortic aneurysm	Circulatory System	-0.0880703	0.0684243	0.198052	897	319350	-0.465981	0.362872
418	Nonspecific chest pain	Circulatory System	-0.0153998	0.0120173	0.200028	30212	295810	-0.0814803	0.0637294
506	Empyema and pneumothorax	Respiratory	0.0729577	0.0571263	0.201556	1146	316474	0.38602	0.302945
752	Nervous system congenital anomalies	Congenital Anomalies	-0.156345	0.123146	0.20423	288	327665	-0.827223	0.653034
960.2	Allergy/adverse effect of penicillin	Injuries & Poisonings	-0.0200417	0.0158426	0.205851	16681	300203	-0.106041	0.0840107
707	Chronic ulcer of skin	Dermatologic	0.068927	0.0545811	0.206648	1260	326689	0.364693	0.289433
241.1	Nontoxic uninodular goiter	Endocrine/Metabolic	0.10659	0.0844828	0.207064	511	310319	0.563969	0.447994
155	Cancer of liver and intrahepatic bile duct	Neoplasms	0.151362	0.120036	0.207319	245	312321	0.800858	0.636523
411.3	Angina pectoris	Circulatory System	-0.0204196	0.0162567	0.20909	16358	295681	-0.10804	0.086204
585.2	Renal failure NOS	Genitourinary	-0.0273186	0.0217541	0.209191	8745	314069	-0.144543	0.115355
241.2	Nontoxic multinodular goiter	Endocrine/Metabolic	-0.0962194	0.0766605	0.209429	714	310319	-0.509097	0.406504
593	Hematuria	Genitourinary	0.019579	0.0156724	0.211569	16759	297026	0.103593	0.0831039
344	Other paralytic syndromes	Neurological	0.091281	0.0731118	0.211843	689	286143	0.482968	0.387678
272.9	Unspecified disorder of lipoid metabolism	Endocrine/Metabolic	-0.174235	0.140792	0.21589	224	291489	-0.921877	0.746528
557	Intestinal malabsorption (non-celiac)	Digestive	-0.149852	0.121614	0.217879	294	258387	-0.792865	0.644828
275.1	Disorders of iron metabolism	Hematopoietic	-0.0943803	0.0773455	0.222373	700	326025	-0.499367	0.410088
474.1	Acute tonsillitis	Respiratory	0.098113	0.0805469	0.223192	565	308940	0.519116	0.427058
526.1	Cysts of the jaws	Digestive	0.125949	0.103618	0.224168	335	311649	0.666398	0.549374
175	Acquired absence of breast	Neoplasms	0.0474681	0.0390642	0.224316	2516	303382	0.251154	0.207115
340	Migraine	Neurological	-0.0462456	0.0383479	0.227837	2773	317941	-0.244685	0.203311
564.9	Personal history of diseases of digestive system	Digestive	-0.0196492	0.0163058	0.228188	15924	258387	-0.103964	0.0864494
411.41	Aneurysm and dissection of heart	Circulatory System	-0.0916291	0.0761687	0.228985	721	295681	-0.48481	0.403824
572	Ascites (non malignant)	Digestive	-0.0608169	0.0507292	0.230584	1594	318321	-0.321783	0.268948
613.1	Inflammatory disease of breast	Genitourinary	-0.0901356	0.0752028	0.230696	738	322408	-0.476908	0.398698
420.3	Endocarditis	Circulatory System	0.0876674	0.0734549	0.232679	685	324973	0.463849	0.389424
323.8	Encephalitis, non-infectious	Neurological	0.0907349	0.0762325	0.233952	633	327128	0.480079	0.404146
764	Sciatica	Symptoms	-0.0680038	0.0571567	0.234134	1261	326673	-0.359808	0.303015
221	Benign neoplasm of other female genital organs	Neoplasms	0.149749	0.125946	0.234443	223	295742	0.792323	0.667699
208	Benign neoplasm of colon	Neoplasms	-0.016928	0.0143385	0.237761	20827	304600	-0.0895664	0.0760128
451.2	Phlebitis and thrombophlebitis of lower extremities	Circulatory System	-0.0395304	0.0335004	0.238002	3644	287704	-0.209155	0.177596
529.1	Glossitis	Digestive	0.127935	0.108594	0.238756	304	322524	0.676905	0.575687
597	Other disorders of urethra and urinary tract	Genitourinary	-0.0810925	0.0688676	0.238991	874	313626	-0.429061	0.365085
819	Skull and face fracture and other intercranial injury	Injuries & Poisonings	0.0586853	0.0499359	0.23991	1517	326529	0.310504	0.264722
458.1	Orthostatic hypotension	Circulatory System	0.0619469	0.0528086	0.240778	1374	194174	0.327761	0.279948
969	Poisoning by psychotropic agents	Injuries & Poisonings	-0.0530366	0.0452132	0.240783	1996	300203	-0.280617	0.239684
8.6	Viral Enteritis	Infectious Diseases	0.0775956	0.0662967	0.241828	845	319070	0.410559	0.351448
303.3	Psychogenic disorder	Mental Disorders	-0.0820556	0.0703041	0.243149	841	282889	-0.434157	0.372688
478	Throat pain	Respiratory	-0.122588	0.105077	0.243351	387	308940	-0.648615	0.557021
522	Diseases of pulp and periapical tissues	Digestive	0.0884091	0.0759981	0.244705	639	311649	0.467773	0.402867
726.3	Bursitis	Musculoskeletal	-0.102212	0.0880937	0.245943	543	304944	-0.540802	0.466982
191	Malignant and unknown neoplasms of brain and nervous system	Neoplasms	-0.165842	0.143344	0.247291	215	326437	-0.87747	0.759852
41	Bacterial infection NOS	Infectious Diseases	0.0222987	0.0192979	0.247887	10751	312623	0.117983	0.102296
443.9	Peripheral vascular disease, unspecified	Circulatory System	-0.0457642	0.0396141	0.247988	2609	319350	-0.242139	0.20999
318	Tobacco use disorder	Mental Disorders	0.0164608	0.0142608	0.248388	20501	297661	0.0870943	0.0755944
441.1	Acute vascular insufficiency of intestine	Circulatory System	-0.146141	0.126669	0.248615	271	319350	-0.773233	0.671456
289.4	Lymphadenitis	Hematopoietic	0.0431875	0.0375574	0.250183	2715	320309	0.228505	0.199084
755.1	Congenital deformities of feet	Congenital Anomalies	0.145778	0.126797	0.25027	220	327301	0.77131	0.672123
530.11	GERD	Digestive	-0.0194647	0.0169471	0.250738	14489	287794	-0.102988	0.0898325
618.1	Prolapse of vaginal walls	Genitourinary	-0.0270516	0.0235969	0.251627	7484	316232	-0.14313	0.125081
686	Other local infections of skin and subcutaneous tissue	Dermatologic	0.021856	0.0190689	0.25173	11003	316397	0.11564	0.101079
805	Fracture of vertebral column without mention of spinal cord injury	Injuries & Poisonings	0.119261	0.104093	0.25191	333	323547	0.631012	0.551766
858	Complication of internal orthopedic device	Injuries & Poisonings	-0.0409028	0.0357307	0.252312	3183	313955	-0.216417	0.189398
603	Other disorders of testis	Genitourinary	0.0705306	0.0616349	0.252487	989	307897	0.373178	0.326708
528.5	Diseases of lips	Digestive	0.0843039	0.0737039	0.252699	681	322524	0.446052	0.390681
293	Symptoms involving head and neck	Mental Disorders	-0.0488344	0.0430755	0.256923	2204	325109	-0.258383	0.228322
474	Acute and chronic tonsillitis	Respiratory	-0.0944263	0.0833113	0.25704	604	308940	-0.49961	0.441592
601.1	Prostatitis	Genitourinary	-0.089952	0.0793889	0.257191	665	307383	-0.475937	0.420801
250	Diabetes mellitus	Endocrine/Metabolic	0.016307	0.0144153	0.257956	20240	307480	0.0862807	0.0764077
374.1	Ectropion or entropion	Sense Organs	-0.0694744	0.061491	0.258547	1092	318378	-0.367589	0.32593
721.1	Spondylosis without myelopathy	Musculoskeletal	-0.0700981	0.0620463	0.258573	1070	310934	-0.370889	0.328873
681	Superficial cellulitis and abscess	Dermatologic	-0.0852513	0.0755963	0.259439	728	316397	-0.451065	0.400692
634	Miscarriage; stillbirth	Pregnancy Complications	0.034944	0.0310588	0.26055	4569	319955	0.184889	0.164623
624.9	stress incontinence, female	Genitourinary	-0.0291956	0.025957	0.260687	6100	318659	-0.154474	0.137582
244.4	Hypothyroidism NOS	Endocrine/Metabolic	-0.019207	0.0170894	0.26105	14430	310319	-0.101625	0.09058
614.32	Chronic inflammatory pelvic disease	Genitourinary	0.103479	0.0924777	0.263157	425	318790	0.547507	0.490157
636.2	Early onset of delivery	Pregnancy Complications	0.0869535	0.0777452	0.263378	629	319955	0.460072	0.41207
228	Hemangioma and lymphangioma, any site	Neoplasms	0.0536547	0.048135	0.264991	1635	326595	0.283887	0.255125
53	Herpes zoster	Infectious Diseases	0.114638	0.103083	0.2661	341	322196	0.606549	0.546358
496.2	Chronic bronchitis	Respiratory	0.122817	0.110783	0.267591	293	294183	0.649823	0.587159
618	Genital prolapse	Genitourinary	0.0849729	0.0771088	0.270467	620	316232	0.449592	0.408676
226	Benign neoplasm of thyroid glands	Neoplasms	-0.140193	0.127488	0.271484	266	326632	-0.741761	0.675683
276.41	Acidosis	Endocrine/Metabolic	0.0655352	0.0596488	0.271906	1056	320634	0.346747	0.316135
586.2	Cyst of kidney, acquired	Genitourinary	-0.0616106	0.0563818	0.274508	1293	314069	-0.325982	0.298814
614.51	Cervicitis and endocervicitis	Genitourinary	-0.0623599	0.05731	0.276545	1248	318790	-0.329946	0.30373
721.8	Other allied disorders of spine	Musculoskeletal	-0.0381435	0.0354552	0.282007	3227	310934	-0.201817	0.187897
990	Effects radiation NOS	Injuries & Poisonings	-0.038	0.0353891	0.282923	3243	322380	-0.201058	0.187546
653	Problems associated with amniotic cavity and membranes	Pregnancy Complications	0.054799	0.051098	0.283528	1523	326586	0.289942	0.270795
732	Osteochondropathies	Musculoskeletal	-0.150609	0.140996	0.285437	219	315422	-0.796875	0.747199
526.9	Jaw disease NOS	Digestive	0.0169471	0.0159666	0.288505	15961	311649	0.0896671	0.0846126
262	Mineral deficiency NEC	Endocrine/Metabolic	-0.1419	0.134218	0.290404	241	325776	-0.750793	0.711257
250.41	Impaired fasting glucose	Endocrine/Metabolic	-0.133721	0.126804	0.291632	268	307480	-0.70752	0.671966
526	Diseases of the jaws	Digestive	0.0167812	0.0159555	0.292915	15986	311649	0.0887893	0.0845512
250.2	Type 2 diabetes	Endocrine/Metabolic	0.0155546	0.0148186	0.29387	19113	307480	0.0822997	0.0785261
709.7	Unspecified diffuse connective tissue disease	Dermatologic	-0.00843337	0.00804972	0.294795	82667	241958	-0.044621	0.0426565
287.31	Primary thrombocytopenia	Hematopoietic	-0.103599	0.0992073	0.296363	428	325487	-0.548141	0.525707
338.1	Acute pain	Neurological	0.0974387	0.0934531	0.297111	420	327416	0.515549	0.495213
560.2	Impaction of intestine	Digestive	-0.130149	0.12582	0.300949	271	258387	-0.688617	0.666713
564.1	Irritable Bowel Syndrome	Digestive	-0.0277006	0.0268354	0.301958	5661	258387	-0.146564	0.142198
383	Otosclerosis	Sense Organs	-0.117092	0.113481	0.302158	330	324133	-0.619532	0.601323
540.11	Acute appendicitis	Digestive	-0.0402549	0.0390376	0.302454	2658	324369	-0.212989	0.206855
850	Hemorrhage or hematoma complicating a procedure	Injuries & Poisonings	0.0278099	0.0269759	0.302581	5364	313955	0.147142	0.142942
315	Develomental delays and disorders	Mental Disorders	-0.0898251	0.0872434	0.303202	549	326433	-0.475265	0.46229
306.9	Tension headache	Mental Disorders	0.112134	0.10894	0.303331	305	282889	0.5933	0.577256
348.7	Coma	Neurological	-0.108504	0.105651	0.30442	379	286143	-0.574094	0.559825
395.1	Nonrheumatic mitral valve disorders	Circulatory System	-0.0378806	0.037001	0.305942	2969	321518	-0.200427	0.196059
418.1	Precordial pain	Circulatory System	-0.0339101	0.0331307	0.30606	3686	295810	-0.179418	0.175552
531	Peptic ulcer (excl. esophageal)	Digestive	-0.124808	0.122773	0.309357	284	320539	-0.660358	0.650532
200.1	Polycythemia vera	Neoplasms	0.0968737	0.0953241	0.309507	404	317723	0.512559	0.505089
614.54	Abscess or ulceration of vulva	Genitourinary	0.115208	0.113485	0.310019	280	318790	0.609564	0.601313
381.9	Otorrhea	Sense Organs	-0.125834	0.124306	0.311397	277	324133	-0.665789	0.658645
585.1	Acute renal failure	Genitourinary	-0.0296951	0.0295635	0.315161	4665	314069	-0.157117	0.156641
698	Pruritus and related conditions	Dermatologic	0.0685751	0.0683953	0.31604	799	327431	0.362831	0.362389
747.1	Cardiac congenital anomalies	Congenital Anomalies	0.12999	0.130135	0.317848	211	325344	0.687779	0.689504
503	Pulmonary congestion and hypostasis	Respiratory	0.0879587	0.0881828	0.318542	475	316474	0.46539	0.467225
165	Cancer within the respiratory system	Neoplasms	-0.036952	0.0370906	0.319122	2954	325259	-0.195513	0.196519
590	Pyelonephritis	Genitourinary	-0.0319907	0.0321636	0.31992	3925	297026	-0.169263	0.170414
278.1	Obesity	Endocrine/Metabolic	-0.0190698	0.019182	0.320151	11143	316957	-0.100898	0.101633
907	Injuries to the nervous system	Injuries & Poisonings	0.0451898	0.0454906	0.320522	1844	326386	0.239099	0.241023
853	Complication of colostomy or enterostomy	Injuries & Poisonings	0.0841736	0.084845	0.321155	514	313955	0.445363	0.449533
618.6	Vaginal enterocele, congenital or acquired	Genitourinary	0.0740395	0.0746738	0.321439	667	316232	0.391743	0.395643
788	Syncope and collapse	Symptoms	-0.0206864	0.0209016	0.322318	9372	318858	-0.109452	0.110742
721	Spondylosis and allied disorders	Musculoskeletal	-0.0658536	0.0665879	0.322677	925	310934	-0.348432	0.352799
429.2	Abnormal function study of cardiovascular system	Circulatory System	-0.0865477	0.0875326	0.322786	544	322024	-0.457924	0.463769
705.8	Hyperhidrosis	Dermatologic	-0.0813221	0.0830742	0.327625	602	318284	-0.430275	0.440135
512.2	Painful respiration	Respiratory	0.122865	0.125704	0.328365	228	314258	0.650078	0.66599
751.11	Congenital anomalies of female genital organs	Congenital Anomalies	-0.0950208	0.0972447	0.328504	442	325993	-0.502756	0.51521
512.1	Wheezing	Respiratory	-0.133248	0.136527	0.329071	231	314258	-0.705018	0.723326
187.2	Malignant neoplasm of testis	Neoplasms	-0.0290801	0.0298447	0.329867	4572	319208	-0.153863	0.158118
367.8	Hypermetropia	Sense Organs	-0.129805	0.133391	0.330495	241	325744	-0.686797	0.706706
569	Other disorders of intestine	Digestive	-0.00788083	0.00810632	0.33096	79486	246652	-0.0416975	0.0429473
535	Gastritis and duodenitis	Digestive	-0.0148914	0.0153812	0.332966	17747	296502	-0.0787906	0.0814888
642.1	Preeclampsia and eclampsia	Pregnancy Complications	0.101254	0.104614	0.333099	335	327040	0.535737	0.554236
293.1	Swelling, mass, or lump in head and neck [Space-occupying lesion, intracranial NOS]	Mental Disorders	-0.0643299	0.0665662	0.333842	925	325109	-0.34037	0.352662
565.1	Anal and rectal polyp	Digestive	-0.0223699	0.0231554	0.334004	7669	246652	-0.11836	0.122675
440.9	Atherosclerosis of aorta	Circulatory System	-0.141073	0.146383	0.335185	202	319350	-0.746417	0.775521
214	Lipoma	Neoplasms	0.0442085	0.0458853	0.335318	1819	320666	0.233907	0.243095
595	Hydronephrosis	Genitourinary	-0.0432121	0.0449626	0.336518	2010	319921	-0.228636	0.238205
531.1	Hemorrhage from gastrointestinal ulcer	Digestive	-0.076422	0.0795303	0.336594	655	320539	-0.404349	0.421339
614.3	Pelvic inflammatory disease (PID)	Genitourinary	0.115433	0.120169	0.336759	249	318790	0.610757	0.636637
202.2	Non-Hodgkins lymphoma	Neoplasms	0.0314439	0.0331504	0.342863	3532	323513	0.16637	0.17562
560.4	Other intestinal obstruction	Digestive	-0.0325441	0.0343133	0.342907	3443	258387	-0.172191	0.181781
195.1	Malignant neoplasm, other	Neoplasms	0.0074069	0.0078194	0.343513	90825	229303	0.0391899	0.0414244
447.1	Stricture of artery	Circulatory System	0.0615799	0.0652142	0.345031	886	319350	0.325819	0.345479
202	Cancer of other lymphoid, histiocytic tissue	Neoplasms	-0.0565824	0.0599485	0.345246	1138	323513	-0.299378	0.317583
686.4	Pyogenic granuloma	Dermatologic	-0.0992683	0.105183	0.345287	380	316397	-0.525229	0.557215
520	Disorders of tooth development	Digestive	-0.088661	0.0940642	0.345907	470	311649	-0.469106	0.498313
669	Complications of labor and delivery NEC	Pregnancy Complications	0.022522	0.0240231	0.348494	9534	318696	0.119164	0.127263
172.3	Carcinoma in situ of skin	Neoplasms	-0.0736889	0.0788313	0.349908	664	314210	-0.389889	0.417606
225.1	Benign neoplasm of brain, cranial nerves, meninges	Neoplasms	-0.0660238	0.0707986	0.351048	820	326437	-0.349332	0.375051
604	Disorders of penis	Genitourinary	-0.0699169	0.0750043	0.351248	734	307897	-0.369931	0.397331
571.6	Primary biliary cirrhosis	Digestive	-0.119564	0.12857	0.352393	258	318321	-0.632616	0.681087
428.2	Heart failure NOS	Circulatory System	-0.0284492	0.030685	0.353856	4333	322024	-0.150525	0.16255
350.2	Abnormality of gait	Neurological	0.0448068	0.0483333	0.353907	1633	325434	0.237073	0.256039
458.9	Hypotension NOS	Circulatory System	0.0305503	0.0329846	0.354342	3638	194174	0.161642	0.174731
562.1	Diverticulosis	Digestive	-0.0116955	0.0126516	0.355264	27885	258387	-0.0618811	0.0670199
433.1	Occlusion and stenosis of precerebral arteries	Circulatory System	0.0557301	0.0603249	0.355573	1041	318099	0.294868	0.31956
599.3	Dysuria	Genitourinary	-0.0535431	0.0580613	0.356433	1209	220420	-0.283297	0.307568
695.9	Unspecified erythematous condition	Dermatologic	0.0810983	0.0880953	0.357273	477	321739	0.429092	0.466666
574.12	Cholelithiasis with other cholecystitis	Digestive	0.0245261	0.0267057	0.358417	5492	310314	0.129768	0.141467
836	Traumatic arthropathy	Injuries & Poisonings	-0.121323	0.132494	0.359834	243	321764	-0.641919	0.701851
747.13	Congenital anomalies of great vessels	Congenital Anomalies	0.0419288	0.045871	0.360686	1823	325344	0.221845	0.242987
290.11	Alzheimer's disease	Mental Disorders	-0.0929584	0.101972	0.361976	402	321460	-0.491844	0.540162
599.4	Urinary incontinence	Genitourinary	-0.019661	0.0215789	0.362231	8996	220420	-0.104027	0.114307
428.1	Congestive heart failure (CHF) NOS	Circulatory System	-0.0405473	0.0445044	0.36225	2053	322024	-0.214536	0.235746
509.1	Respiratory failure	Respiratory	0.0391334	0.0430138	0.362935	2080	316474	0.207055	0.22785
574.11	Cholelithiasis with acute cholecystitis	Digestive	-0.0469799	0.0517819	0.364266	1513	310314	-0.248571	0.274294
681.2	Cellulitis and abscess of face/neck	Dermatologic	0.0754494	0.0837846	0.367846	529	316397	0.399203	0.443808
386.3	Labyrinthitis	Sense Organs	0.0619447	0.0689112	0.368703	791	321639	0.327749	0.365022
427.2	Atrial fibrillation and flutter	Circulatory System	-0.0151824	0.0168994	0.368972	15052	299513	-0.0803303	0.0895158
285.2	Anemia of chronic disease	Hematopoietic	-0.10742	0.119717	0.369566	294	308890	-0.568362	0.634136
394.7	Disease of tricuspid valve	Circulatory System	-0.0550141	0.0613245	0.369667	1086	321518	-0.29108	0.324834
579	Other symptoms involving abdomen and pelvis	Digestive	0.0505565	0.0565813	0.371579	1186	303385	0.267495	0.299706
368.4	Visual field defects	Sense Organs	-0.100286	0.112405	0.372295	333	324872	-0.530612	0.595397
696.4	Psoriasis	Dermatologic	-0.0444198	0.0500265	0.374581	1622	313922	-0.235025	0.264982
514	Abnormal findings examination of lungs	Respiratory	0.0342982	0.0387167	0.375684	2576	325626	0.181472	0.205075
327.3	Sleep apnea	Neurological	0.0255594	0.0289088	0.37662	4699	322710	0.135235	0.153124
394	Rheumatic disease of the heart valves	Circulatory System	0.0558944	0.0633106	0.377312	943	321518	0.295738	0.335342
694.2	Other dyschromia	Dermatologic	0.060455	0.0685964	0.378148	800	321739	0.319868	0.363338
198.6	Secondary malignancy of bone	Neoplasms	-0.0379687	0.0431414	0.378805	2192	229303	-0.200893	0.228509
145.2	Cancer of tongue	Neoplasms	0.0935041	0.106325	0.379173	325	326031	0.494731	0.563174
388	Other disorders of ear	Sense Organs	-0.0178249	0.0203298	0.380602	9886	318184	-0.0943118	0.107681
213	Benign neoplasm of bone and articular cartilage	Neoplasms	0.0934542	0.106833	0.381701	322	277196	0.494467	0.565861
316	Substance addiction and disorders	Mental Disorders	-0.0918987	0.105895	0.385488	373	297661	-0.486237	0.560881
594.8	Renal colic	Genitourinary	-0.0376622	0.0436231	0.387943	2131	319921	-0.199271	0.231051
357	Inflammatory and toxic neuropathy	Neurological	-0.0461192	0.0534258	0.388007	1423	325942	-0.244017	0.282971
429.3	Symptoms involving cardiovascular system	Circulatory System	0.113665	0.131852	0.388652	208	322024	0.601402	0.698355
229	Benign neoplasm of unspecified sites	Neoplasms	0.00853551	0.00993149	0.390098	46165	282065	0.0451614	0.0526019
276.13	Hyperpotassemia	Endocrine/Metabolic	0.0533688	0.0622321	0.391126	979	320634	0.282375	0.329609
371.3	Inflammation of eyelids	Sense Organs	0.0343239	0.0400631	0.391585	2398	318378	0.181608	0.212191
624.2	Atrophy of female genital tract	Genitourinary	0.0784511	0.0915848	0.391668	442	318659	0.415085	0.485073
823	Fracture of tibia and fibula	Injuries & Poisonings	-0.0944243	0.110673	0.393559	342	322010	-0.499599	0.586169
332	Parkinson's disease	Neurological	-0.0499425	0.0587283	0.395103	1182	286143	-0.264246	0.311046
574.1	Cholelithiasis	Digestive	0.0175382	0.0207168	0.397236	9305	310314	0.0927944	0.109722
471	Nasal polyps	Respiratory	-0.0291475	0.0345305	0.398609	3392	308940	-0.15422	0.182883
361	Retinal detachments and defects	Sense Organs	0.0350624	0.0415783	0.399069	2229	316774	0.185515	0.22021
510	Other diseases of lung	Respiratory	-0.0609448	0.0729469	0.403454	770	327420	-0.322459	0.386339
395.2	Nonrheumatic aortic valve disorders	Circulatory System	0.1013	0.121652	0.405013	247	321518	0.53598	0.644288
189	Cancer of urinary organs (incl. kidney and bladder)	Neoplasms	0.0298575	0.0360435	0.407459	3003	323952	0.157976	0.19089
761	Cervicalgia	Symptoms	-0.052661	0.0636545	0.40807	1005	327225	-0.27863	0.337119
381.11	Suppurative and unspecified otitis media	Sense Organs	-0.0571896	0.0692871	0.409144	850	324133	-0.30259	0.366948
745	Pain in joint	Musculoskeletal	0.0365101	0.0444539	0.411474	1940	326290	0.193175	0.235428
573.3	Hepatomegaly	Digestive	-0.0954931	0.116329	0.411711	310	318321	-0.505255	0.61608
348.9	Other conditions of brain, NOS	Neurological	-0.0821029	0.101067	0.416585	407	286143	-0.434407	0.535241
524.3	Anomalies of tooth position/malocclusion	Digestive	0.0906206	0.111574	0.416675	295	311649	0.479474	0.590882
702.2	Seborrheic keratosis	Dermatologic	-0.0289081	0.0356784	0.417801	3169	322590	-0.152953	0.188948
747.12	Valvular heart disease/ heart chambers	Congenital Anomalies	0.100303	0.123934	0.41833	238	325344	0.530701	0.656336
479	Other upper respiratory disease	Respiratory	-0.013239	0.0164796	0.42177	15291	308940	-0.0700476	0.0872726
979	Adverse drug events and drug allergies	Injuries & Poisonings	-0.0604876	0.0755207	0.423166	716	300203	-0.32004	0.399939
614	Inflammatory diseases of female pelvic organs	Genitourinary	0.0795063	0.0992816	0.423238	374	318790	0.420669	0.525771
362.29	Macular degeneration (senile) of retina NOS	Sense Organs	-0.0343399	0.0429276	0.42374	2200	315844	-0.181692	0.227333
516.1	Hemoptysis	Respiratory	0.0342329	0.0427958	0.423762	2103	326041	0.181126	0.226635
217.1	Nevus, non-neoplastic	Neoplasms	-0.0662002	0.0829161	0.424639	597	319739	-0.350266	0.439101
341	Other demyelinating diseases of central nervous system	Neurological	-0.0399654	0.0501011	0.425048	1612	286143	-0.211457	0.265321
350.1	Abnormal involuntary movements	Neurological	-0.0527141	0.0662418	0.426158	927	325434	-0.27891	0.350796
362.2	Degeneration of macula and posterior pole of retina	Sense Organs	-0.0341321	0.0428954	0.426204	2203	315844	-0.180593	0.227161
857	Mechanical complication of unspecified genitourinary device, implant, and graft	Injuries & Poisonings	0.0432887	0.0544797	0.426855	1284	313955	0.229041	0.288507
740.12	Osteoarthrosis, localized, secondary	Musculoskeletal	0.0935314	0.117909	0.427633	264	306316	0.494875	0.624408
276.12	Hyposmolality and/or hyponatremia	Endocrine/Metabolic	0.0359766	0.045557	0.4297	1852	320634	0.190352	0.241252
626.13	Irregular menstrual cycle	Genitourinary	0.0351013	0.0444603	0.429821	1958	296222	0.185721	0.235445
312	Conduct disorders	Mental Disorders	0.0446479	0.0565869	0.430104	1195	326433	0.236232	0.299662
414	Other forms of chronic heart disease	Circulatory System	-0.0374856	0.047888	0.433758	1768	295681	-0.198337	0.253593
528.6	Leukoplakia of oral mucosa	Digestive	-0.0900429	0.115616	0.436091	312	322524	-0.476418	0.612244
451	Phlebitis and thrombophlebitis	Circulatory System	0.075258	0.096862	0.437182	397	287704	0.39819	0.51293
530	Diseases of esophagus	Digestive	-0.0551982	0.0712378	0.438431	801	287794	-0.292054	0.377236
149	Cancer of larynx, pharynx, nasal cavities	Neoplasms	0.0490536	0.0633622	0.438826	945	326031	0.259543	0.335531
165.1	Cancer of bronchus; lung	Neoplasms	-0.0332992	0.0430317	0.439032	2181	325259	-0.176186	0.227872
416	Cardiomegaly	Circulatory System	-0.0302031	0.0393589	0.442858	2610	321537	-0.159805	0.20842
594	Urinary calculus	Genitourinary	-0.018498	0.0241876	0.444408	6966	319921	-0.0978728	0.128081
380.4	Impacted cerumen	Sense Organs	0.0782582	0.102333	0.444425	354	326742	0.414064	0.541886
560.3	Peritoneal or intestinal adhesions	Digestive	-0.0525419	0.06872	0.444522	861	258387	-0.278	0.363895
211	Benign neoplasm of other parts of digestive system	Neoplasms	-0.0209449	0.0274073	0.444743	5375	314298	-0.110819	0.145131
965	Poisoning by analgesics, antipyretics, and antirheumatics	Injuries & Poisonings	-0.0196618	0.0257613	0.445326	6081	300203	-0.104031	0.136415
323	Encephalitis	Neurological	0.0505609	0.066274	0.445519	861	327128	0.267518	0.350942
726	Peripheral enthesopathies and allied syndromes	Musculoskeletal	0.0162197	0.0212981	0.446326	8768	304944	0.0858184	0.11278
598	Abnormal findings on examination of urine	Genitourinary	0.0257842	0.0339286	0.447281	3386	324844	0.136424	0.179661
195	Cancer, suspected or other	Neoplasms	-0.0507613	0.0668301	0.44752	915	229303	-0.268578	0.353884
568	Other disorders of peritoneum	Digestive	-0.0246844	0.0325659	0.448462	3804	246652	-0.130605	0.172445
636	Early or threatened labor; hemorrhage in early pregnancy	Pregnancy Complications	0.0424844	0.0561167	0.449006	1262	319955	0.224785	0.297152
614.33	Pelvic inflammatory disease, NOS	Genitourinary	-0.0195832	0.0258714	0.449083	6144	318790	-0.103615	0.136996
304	Adjustment reaction	Mental Disorders	0.080769	0.107072	0.450642	323	282889	0.427349	0.566968
253.2	Pituitary hypofunction	Endocrine/Metabolic	0.0863806	0.114614	0.45105	281	324535	0.45704	0.606904
215	Other benign neoplasm of connective and other soft tissue	Neoplasms	0.0437305	0.0581278	0.451861	1128	320666	0.231378	0.307798
751.2	Congenital anomalies of urinary system	Congenital Anomalies	0.0486173	0.0647353	0.452643	905	325993	0.257234	0.342785
345.11	Generalized convulsive epilepsy	Neurological	-0.0705517	0.0940615	0.453219	465	286143	-0.373289	0.498072
378.5	Paralytic strabismus	Sense Organs	-0.0903629	0.120571	0.453581	287	288184	-0.478111	0.638443
601.4	Balanoposthitis	Genitourinary	-0.0888779	0.118687	0.453951	296	307383	-0.470254	0.628465
580.32	Nephritis and nephropathy with pathological lesion	Genitourinary	0.0443411	0.0594493	0.455749	1078	314069	0.234609	0.314791
771	Musculoskeletal symptoms referable to limbs	Symptoms	-0.0503167	0.0675115	0.456087	891	326504	-0.266226	0.357482
189.21	Malignant neoplasm of bladder	Neoplasms	0.0313912	0.0421225	0.456128	2188	323952	0.166091	0.223043
938	Dermatitis due to solar radiation	Injuries & Poisonings	0.0289754	0.0390518	0.458103	2538	321896	0.153309	0.206783
742.8	Articular cartilage disorder	Musculoskeletal	-0.0584937	0.0788886	0.458407	655	310633	-0.30949	0.417721
528	Diseases of the oral soft tissues, excluding lesions specific for gingiva and tongue	Digestive	0.0319052	0.0432354	0.46055	2059	322524	0.16881	0.228933
603.1	Hydrocele	Genitourinary	0.0386606	0.0523974	0.460615	1402	307897	0.204553	0.277446
204.12	Lymphoid leukemia, chronic	Neoplasms	0.0635081	0.0860748	0.460621	507	323513	0.336022	0.455769
411.2	Myocardial infarction	Circulatory System	-0.0138943	0.018837	0.460752	11969	295681	-0.073515	0.0997425
977	Personal history of allergy to medicinal agents	Injuries & Poisonings	-0.097023	0.132598	0.464346	238	300203	-0.513349	0.702102
550.2	Diaphragmatic hernia	Digestive	-0.00916336	0.0125668	0.465894	27664	279779	-0.0484834	0.0665402
530.12	Ulcer of esophagus	Digestive	-0.0200258	0.0275103	0.466652	5348	287794	-0.105957	0.145665
706.2	Sebaceous cyst	Dermatologic	0.0151756	0.0209085	0.467955	9107	318284	0.0802942	0.110708
81	Infection/inflammation of internal prosthetic device; implant; and graft	Infectious Diseases	0.0284458	0.0392338	0.468432	2514	321469	0.150507	0.207739
41.1	Staphylococcus infections	Infectious Diseases	-0.0257093	0.0354885	0.468796	3200	312623	-0.136028	0.187908
292.1	Aphasia/speech disturbance	Mental Disorders	-0.0368464	0.0510245	0.470213	1549	321460	-0.194955	0.270168
736.2	Acquired deformities of finger	Musculoskeletal	0.0867282	0.120706	0.472444	253	316677	0.458879	0.639116
427.4	Cardiac arrest and ventricular fibrillation	Circulatory System	-0.0781796	0.109176	0.473937	348	299513	-0.413649	0.578065
728.7	Fasciitis	Musculoskeletal	-0.100102	0.140301	0.475551	213	304944	-0.529638	0.742863
297.2	Suicide or self-inflicted injury	Mental Disorders	-0.02703	0.0382199	0.479427	2757	282889	-0.143016	0.202363
289	Other diseases of blood and blood-forming organs	Hematopoietic	-0.0199834	0.0284418	0.482302	4981	320309	-0.105732	0.15059
647.1	Infections of genitourinary tract during pregnancy	Pregnancy Complications	-0.0846126	0.120981	0.484308	284	327834	-0.447686	0.640547
256.4	Polycystic ovaries	Endocrine/Metabolic	-0.0965294	0.138036	0.484359	219	324535	-0.510738	0.730847
687.1	Rash and other nonspecific skin eruption	Dermatologic	0.0290646	0.0417294	0.486114	2218	322804	0.153781	0.22094
302	Sexual and gender identity disorders	Mental Disorders	-0.0763871	0.110343	0.488768	340	282889	-0.404164	0.584216
242	Thyrotoxicosis with or without goiter	Endocrine/Metabolic	-0.0360947	0.05244	0.49126	1465	310319	-0.190978	0.277644
384	Other disorders of tympanic membrane	Sense Organs	0.0641003	0.0932829	0.491982	430	324133	0.339155	0.493887
627.4	Premenopausal menorrhagia	Genitourinary	0.0727553	0.106043	0.492655	332	296222	0.384948	0.561444
285.1	Acute posthemorrhagic anemia	Hematopoietic	-0.0853053	0.124512	0.493269	267	308890	-0.451351	0.659224
415	Pulmonary heart disease	Circulatory System	-0.0223211	0.0327439	0.495436	3753	321537	-0.118101	0.173361
751.21	Cystic kidney disease	Congenital Anomalies	0.0609957	0.0905953	0.500771	458	325993	0.322729	0.479644
334	Degenerative disease of the spinal cord	Neurological	0.0342971	0.0509735	0.501048	1479	286143	0.181466	0.269872
938.2	Chronic dermatitis due to solar radiation	Injuries & Poisonings	-0.0841869	0.12543	0.502102	264	321896	-0.445433	0.66407
791	Gangrene	Symptoms	-0.056275	0.0839885	0.502837	579	327651	-0.297751	0.444663
214.1	Lipoma of skin and subcutaneous tissue	Neoplasms	0.01919	0.0287204	0.504028	4756	320666	0.101534	0.152055
550.4	Umbilical hernia	Digestive	0.0211934	0.031742	0.50434	3904	279779	0.112134	0.168052
433.5	Cerebral aneurysm	Circulatory System	-0.0677137	0.101599	0.505104	398	318099	-0.358273	0.537895
274.21	Chondrocalcinosis	Endocrine/Metabolic	0.075224	0.113246	0.506527	290	326252	0.398011	0.599553
504	Other alveolar and parietoalveolar pneumonopathy	Respiratory	-0.0768499	0.115747	0.506724	309	316474	-0.406613	0.612797
579.2	Splenomegaly	Digestive	-0.063551	0.0963389	0.509471	443	303385	-0.336249	0.51004
521.1	Dental caries	Digestive	-0.0231895	0.0351599	0.509546	3254	311649	-0.122696	0.186144
331	Other cerebral degenerations	Neurological	-0.0868807	0.131784	0.509724	240	286143	-0.459686	0.697693
621	Endometrial hyperplasia	Genitourinary	-0.0387841	0.0591656	0.512135	1154	315298	-0.205207	0.313234
601.8	Other inflammatory disorders of male genital organs	Genitourinary	0.0723106	0.110541	0.513012	305	307383	0.382596	0.585221
365.2	Primary angle-closure glaucoma	Sense Organs	0.0476943	0.0731361	0.514317	709	316774	0.252351	0.387194
870.1	Open wound or laceration of eye or eyelid	Injuries & Poisonings	-0.0790117	0.121485	0.515445	281	319722	-0.418051	0.643158
420.2	Pericarditis	Circulatory System	0.0385744	0.0593584	0.515785	1087	324973	0.204097	0.314251
574.3	Cholecystitis without cholelithiasis	Digestive	0.02395	0.0371084	0.518664	2818	310314	0.12672	0.196455
801	Fracture of ankle and foot	Injuries & Poisonings	0.0782456	0.121452	0.519412	251	323547	0.413998	0.642976
426.31	Right bundle branch block	Circulatory System	0.031906	0.0495715	0.519812	1573	299513	0.168815	0.262435
365	Glaucoma	Sense Organs	-0.0189972	0.0297816	0.523549	4558	316774	-0.100515	0.157664
375.2	Epiphora	Sense Organs	-0.0425983	0.0669236	0.524437	902	288184	-0.225388	0.354294
571.8	Liver abscess and sequelae of chronic liver disease	Digestive	-0.053391	0.084291	0.526464	573	318321	-0.282492	0.446234
531.3	Duodenal ulcer	Digestive	0.0224437	0.0354778	0.526987	3095	320539	0.11875	0.187818
251.1	Hypoglycemia	Endocrine/Metabolic	0.0393552	0.0625753	0.529398	977	304965	0.208229	0.33127
250.1	Type 1 diabetes	Endocrine/Metabolic	0.0237516	0.0379746	0.53167	2699	307480	0.12567	0.201034
375	Disorders of lacrimal system	Sense Organs	0.030079	0.0481754	0.532389	1660	288184	0.159148	0.255035
427.41	Ventricular fibrillation and flutter	Circulatory System	-0.0680597	0.109256	0.533327	345	299513	-0.360104	0.57839
798	Malaise and fatigue	Symptoms	-0.02286	0.0367669	0.534102	2965	324720	-0.120952	0.194639
574.2	Calculus of bile duct	Digestive	-0.023943	0.0386307	0.535394	2688	310314	-0.126683	0.204505
371	Inflammation of the eye	Sense Organs	0.059301	0.0960078	0.536794	408	318378	0.313762	0.508249
614.1	Pelvic peritoneal adhesions, female (postoperative) (postinfection)	Genitourinary	0.0238156	0.0389702	0.541118	2571	318790	0.126008	0.206299
260.6	Anorexia	Endocrine/Metabolic	0.0408268	0.0669558	0.542023	850	325776	0.216015	0.354448
737	Curvature of spine	Musculoskeletal	-0.044728	0.0738227	0.544592	743	316677	-0.236656	0.390797
556	Ulceration of the lower GI tract	Digestive	0.0560205	0.0924889	0.544714	440	258387	0.296405	0.48961
704	Diseases of hair and hair follicles	Dermatologic	0.0165323	0.0273323	0.545271	5263	321419	0.0874722	0.144689
550.5	Ventral hernia	Digestive	0.0199575	0.0330445	0.545871	3582	279779	0.105595	0.174928
519.2	Respiratory complications	Respiratory	-0.0710948	0.117841	0.546303	296	265439	-0.376163	0.623816
198.5	Secondary malignancy of brain/spine	Neoplasms	-0.0429297	0.0712151	0.54663	801	229303	-0.227141	0.376991
290	Delirium dementia and amnestic and other cognitive disorders	Mental Disorders	0.0534963	0.0887756	0.546774	480	321460	0.283049	0.469951
507	Pleurisy; pleural effusion	Respiratory	0.014783	0.0245486	0.547045	6607	316474	0.0782169	0.129953
327	Sleep disorders	Neurological	0.0366056	0.0608852	0.547692	1034	322710	0.19368	0.322307
360.2	Progressive myopia	Sense Organs	0.0732167	0.122006	0.548434	250	316774	0.38739	0.645858
440.2	Atherosclerosis of the extremities	Circulatory System	0.0496292	0.0828824	0.549313	552	319350	0.262588	0.438751
578.8	Hemorrhage of rectum and anus	Digestive	0.0102535	0.0171546	0.550031	13825	303385	0.0542515	0.0908104
496	Chronic airway obstruction	Respiratory	0.0136894	0.022952	0.550883	7634	294183	0.0724309	0.1215
556.1	Ulceration of intestine	Digestive	0.0441525	0.0741564	0.551578	691	258387	0.233611	0.392556
426.4	Anomalous atrioventricular excitation	Circulatory System	0.0735758	0.124469	0.554441	240	299513	0.38929	0.658888
345.3	Convulsions	Neurological	0.0241548	0.0409595	0.555376	2311	286143	0.127803	0.216823
289.5	Diseases of spleen	Hematopoietic	-0.0514954	0.08774	0.557264	528	320309	-0.272463	0.464456
317.1	Alcoholism	Mental Disorders	-0.0126884	0.0216589	0.557992	8697	297661	-0.0671343	0.114652
184.1	Malignant neoplasm of ovary and other uterine adnexa	Neoplasms	-0.023275	0.0398109	0.55879	2553	305544	-0.123148	0.21074
790.6	Other abnormal blood chemistry	Symptoms	-0.0145795	0.0250342	0.560309	6529	321490	-0.0771401	0.132519
149.1	Cancer of oropharynx	Neoplasms	0.0702723	0.120691	0.560398	256	326031	0.371811	0.638879
263	Other nutritional deficiency	Endocrine/Metabolic	-0.0296102	0.0508675	0.560497	1551	325776	-0.156667	0.269268
586	Other disorders of the kidney and ureters	Genitourinary	-0.0199663	0.0343233	0.56076	3411	314069	-0.105642	0.181691
594.1	Calculus of kidney	Genitourinary	-0.020082	0.0347303	0.563111	3334	319921	-0.106254	0.183844
686.3	Pilonidal cyst	Dermatologic	0.0452443	0.0785048	0.564395	617	316397	0.239388	0.415562
41.4	E. coli	Infectious Diseases	0.0214109	0.0372867	0.565817	2800	312623	0.113285	0.197375
577	Diseases of pancreas	Digestive	-0.0488782	0.0853166	0.56671	558	325910	-0.258615	0.451618
277.4	Disorders of bilirubin excretion	Endocrine/Metabolic	0.0569922	0.100479	0.570574	373	282919	0.301546	0.531874
444	Arterial embolism and thrombosis	Circulatory System	0.0528724	0.0932687	0.570794	434	319350	0.279748	0.493707
425.1	Primary/intrinsic cardiomyopathies	Circulatory System	-0.0350084	0.0618435	0.571339	1053	324973	-0.18523	0.327361
550.1	Inguinal hernia	Digestive	0.00924808	0.0164062	0.572962	16385	279779	0.0489316	0.0868438
530.2	Esophageal bleeding (varices/hemorrhage)	Digestive	-0.0270404	0.0482062	0.574844	1722	287794	-0.143071	0.255171
578	Gastrointestinal hemorrhage	Digestive	0.0641641	0.114449	0.575046	285	303385	0.339493	0.605815
807	Fracture of ribs	Injuries & Poisonings	-0.0762922	0.136116	0.575142	223	323547	-0.403662	0.720506
870.4	Open wound of nose and sinus	Injuries & Poisonings	0.0701273	0.125238	0.575512	238	319722	0.371044	0.662926
941	Adverse reaction to serum or vaccine	Injuries & Poisonings	0.0724808	0.129525	0.575759	222	321896	0.383497	0.685617
290.1	Dementias	Mental Disorders	-0.0435689	0.0788274	0.58046	651	321460	-0.230523	0.417255
279.7	Other immunological findings	Endocrine/Metabolic	-0.068351	0.124864	0.584103	264	327704	-0.361645	0.660935
333	Extrapyramidal disease and abnormal movement disorders	Neurological	-0.0242539	0.0444127	0.584996	2035	286143	-0.128327	0.235086
204.21	Myeloid leukemia, acute	Neoplasms	0.0590448	0.108548	0.586477	319	323513	0.312406	0.574568
800.3	Fracture of tibia and fibula	Injuries & Poisonings	-0.0470333	0.086982	0.588698	535	323547	-0.248853	0.460411
386.9	Dizziness and giddiness (Light-headedness and vertigo)	Sense Organs	-0.015698	0.0291116	0.589725	4739	321639	-0.0830581	0.154093
738	Other acquired musculoskeletal deformity	Musculoskeletal	0.0512543	0.0952405	0.590469	417	316677	0.271187	0.504122
287.3	Thrombocytopenia	Hematopoietic	0.0295793	0.0550527	0.591067	1271	325487	0.156504	0.291402
613.8	Other specified disorders of breast	Genitourinary	-0.0574277	0.107029	0.59157	355	322408	-0.30385	0.566518
411.1	Unstable angina (intermediate coronary syndrome)	Circulatory System	-0.0148106	0.0276265	0.59189	5322	295681	-0.0783628	0.146231
573.9	Abnormal serum enzyme levels	Digestive	-0.0718071	0.133971	0.591965	230	318321	-0.379932	0.709126
743.9	Osteopenia or other disorder of bone and cartilage	Musculoskeletal	-0.0169263	0.0318013	0.594552	3989	324189	-0.0895571	0.168328
368.9	Subjective visual disturbances	Sense Organs	-0.0424241	0.079815	0.595051	633	324872	-0.224466	0.422469
614.52	Vaginitis and vulvovaginitis	Genitourinary	-0.0520444	0.0982611	0.596352	420	318790	-0.275367	0.520104
624.1	Dystrophy of female genital tract	Genitourinary	-0.0692107	0.130848	0.596848	240	318659	-0.366194	0.69259
333.4	Torsion dystonia	Neurological	0.0628932	0.118997	0.597134	265	286143	0.332768	0.629861
550.3	Femoral hernia	Digestive	0.0402929	0.0764409	0.598116	653	279779	0.21319	0.404607
349	Other and unspecified disorders of the nervous system	Neurological	0.00550608	0.0104685	0.598911	40702	286143	0.0291327	0.0554103
348.2	Cerebral edema and compression of brain	Neurological	-0.0659244	0.125538	0.599491	260	286143	-0.348806	0.664481
204.4	Multiple myeloma	Neoplasms	0.042773	0.0814582	0.59952	574	323513	0.226312	0.431162
535.2	Atrophic gastritis	Digestive	-0.0557425	0.10657	0.600931	358	296502	-0.294934	0.564076
742.9	Other derangement of joint	Musculoskeletal	0.0506271	0.0971454	0.602264	400	310633	0.267868	0.514192
961	Poisoning by other anti-infectives	Injuries & Poisonings	-0.0499438	0.0962994	0.604019	436	300203	-0.264253	0.509712
625	Pain and other symptoms associated with female genital organs	Genitourinary	-0.0228401	0.044272	0.605921	2049	318659	-0.120847	0.234331
535.8	Other specified gastritis	Digestive	-0.01133	0.0219693	0.606052	8415	296502	-0.0599468	0.116283
870.3	Other open wound of head and face	Injuries & Poisonings	-0.0186741	0.0362397	0.606347	3051	319722	-0.0988049	0.191816
525	Other diseases of the teeth and supporting structures	Digestive	0.0195336	0.0379687	0.606925	2699	311649	0.103353	0.200967
274.1	Gout	Endocrine/Metabolic	-0.0252412	0.0491346	0.607452	1668	326252	-0.133551	0.260068
751.1	Congenital anomalies of genital organs	Congenital Anomalies	-0.038647	0.0754676	0.60858	706	325993	-0.204482	0.399446
618.5	Prolapse of vaginal vault after hysterectomy	Genitourinary	-0.0458399	0.0897918	0.609692	501	316232	-0.242539	0.475262
809	Fracture of unspecified bones	Injuries & Poisonings	0.0486889	0.0960288	0.612138	410	323547	0.257613	0.508272
280.2	Iron deficiency anemia secondary to blood loss (chronic)	Hematopoietic	-0.0463381	0.0920694	0.614757	476	308890	-0.245175	0.487312
529	Diseases and other conditions of the tongue	Digestive	0.0318522	0.0635304	0.616112	951	322524	0.16853	0.336258
465	Acute upper respiratory infections of multiple or unspecified sites	Respiratory	0.0178751	0.0357402	0.616976	3052	325170	0.0945774	0.189168
965.3	Salicylates causing adverse effects in therapeutic use	Injuries & Poisonings	0.0483507	0.097091	0.618489	401	300203	0.255824	0.513887
440	Atherosclerosis	Circulatory System	-0.0706805	0.142032	0.618739	204	319350	-0.373971	0.751753
625.1	Dyspareunia	Genitourinary	-0.0291206	0.0588718	0.620851	1155	318659	-0.154077	0.311598
292.3	Memory loss	Mental Disorders	0.0355931	0.0720048	0.621083	738	321460	0.188323	0.381108
189.2	Cancer of bladder	Neoplasms	0.0333245	0.0678356	0.623247	836	323952	0.17632	0.35904
41.2	Streptococcus infection	Infectious Diseases	0.0236893	0.0484612	0.624962	1648	312623	0.12534	0.256494
687	Symptoms affecting skin	Dermatologic	-0.0668861	0.13719	0.625874	218	322804	-0.353895	0.726116
380	Disorders of external ear	Sense Organs	-0.0253674	0.0520567	0.626044	1475	326742	-0.134219	0.275524
227.3	Benign neoplasm of pituitary gland and craniopharyngeal duct (pouch)	Neoplasms	0.0521694	0.107381	0.627086	328	326632	0.276028	0.568343
389.4	Tinnitus	Sense Organs	-0.0419337	0.0864087	0.627468	541	318184	-0.221871	0.45734
782.3	Edema	Symptoms	-0.0234065	0.0483047	0.627989	1715	326342	-0.123844	0.255664
555.1	Regional enteritis	Digestive	0.0222005	0.0463259	0.63178	1805	258387	0.117463	0.245189
362	Other retinal disorders	Sense Organs	0.0299728	0.0629197	0.633814	973	315844	0.158586	0.333014
296.1	Bipolar	Mental Disorders	-0.0283507	0.0597801	0.635322	1121	282889	-0.150004	0.316396
512.7	Shortness of breath	Respiratory	0.0120422	0.0254452	0.636028	6116	314258	0.0637153	0.134673
473	Diseases of the larynx and vocal cords	Respiratory	0.0231676	0.0489812	0.63622	1614	308940	0.12258	0.259241
379.5	Disorders of iris and ciliary body	Sense Organs	0.0452882	0.0959326	0.636867	412	288184	0.23962	0.507738
385.3	Cholesteatoma	Sense Organs	-0.0388484	0.0826245	0.638226	589	324133	-0.205547	0.437302
365.11	Primary open angle glaucoma	Sense Organs	-0.028802	0.0616613	0.640428	1056	316774	-0.152392	0.32635
473.4	Voice disturbance	Respiratory	-0.0281537	0.0602992	0.640571	1101	308940	-0.148961	0.319141
447	Other disorders of arteries and arterioles	Circulatory System	-0.0395094	0.0851516	0.642656	556	319350	-0.209044	0.450673
605	Erectile dysfunction [ED]	Genitourinary	0.0525898	0.113939	0.644395	291	307897	0.278253	0.603031
374.3	Ptosis of eyelid	Sense Organs	0.020854	0.0452739	0.645073	1896	318378	0.110338	0.239615
627.1	Postmenopausal bleeding	Genitourinary	-0.00971083	0.0211186	0.645643	9466	296222	-0.0513801	0.111772
622.1	Polyp of corpus uteri	Genitourinary	-0.0102902	0.0224343	0.646464	8182	315298	-0.0544453	0.118735
567	Peritonitis and retroperitoneal infections	Digestive	-0.0304687	0.0670671	0.649612	890	246652	-0.16121	0.354955
696.41	Psoriasis vulgaris	Dermatologic	-0.0217056	0.0481612	0.652216	1723	313922	-0.114844	0.254894
536	Disorders of function of stomach	Digestive	-0.0565421	0.125656	0.652729	257	296502	-0.299165	0.665036
191.11	Cancer of brain	Neoplasms	-0.0401914	0.0899486	0.655	498	326437	-0.212653	0.476052
619.5	Noninflammatory disorders of vulva and perineum	Genitourinary	0.0235553	0.053029	0.656901	1379	278539	0.124631	0.280654
735	Acquired foot deformities	Musculoskeletal	-0.0517392	0.116602	0.657241	299	316677	-0.273753	0.617112
369	Infection of the eye	Sense Organs	0.0539489	0.121822	0.657875	254	318378	0.285444	0.64474
695.3	Rosacea	Dermatologic	0.0479124	0.10901	0.660281	319	321739	0.253505	0.576926
442.8	Aneurysm of other specified artery	Circulatory System	-0.0605283	0.139508	0.664384	210	319350	-0.320255	0.738333
415.21	Primary pulmonary hypertension	Circulatory System	0.0392476	0.090493	0.6645	466	321537	0.207659	0.478925
335	Multiple sclerosis	Neurological	-0.0233407	0.0538256	0.664553	1379	286143	-0.123496	0.284867
535.1	Acute gastritis	Digestive	-0.0250656	0.0578536	0.664826	1193	296502	-0.132622	0.306184
707.1	Decubitus ulcer	Dermatologic	-0.0482364	0.111624	0.665645	326	326689	-0.255219	0.590758
379.3	Aphakia and other disorders of lens	Sense Organs	-0.00622348	0.0145501	0.66885	20727	288184	-0.0329285	0.0770045
426.9	Cardiac pacemaker/device in situ	Circulatory System	-0.055807	0.131235	0.670659	237	299513	-0.295275	0.694543
701.2	Scar conditions and fibrosis of skin	Dermatologic	0.017104	0.0402259	0.670693	2407	323054	0.0904972	0.212889
250.23	Type 2 diabetes with ophthalmic manifestations	Endocrine/Metabolic	-0.0229972	0.0546127	0.673685	1344	307480	-0.121678	0.289028
601.11	Acute prostatitis	Genitourinary	0.0505471	0.120621	0.675174	260	307383	0.267445	0.638362
872	Traumatic amputation	Injuries & Poisonings	0.0372441	0.0890773	0.675867	482	319722	0.197059	0.471424
386.1	Meniere's disease	Sense Organs	0.0343212	0.0823121	0.676705	564	321639	0.181594	0.43562
250.42	Other abnormal glucose	Endocrine/Metabolic	-0.0399103	0.0960963	0.677911	437	307480	-0.211165	0.508569
427.7	Tachycardia NOS	Circulatory System	-0.0173729	0.0419762	0.678967	2265	299513	-0.0919199	0.22215
216	Benign neoplasm of skin	Neoplasms	0.00929127	0.022494	0.679566	7865	319739	0.0491602	0.119044
594.2	Calculus of lower urinary tract	Genitourinary	0.0281627	0.06819	0.679605	830	319921	0.149009	0.36088
716.9	Arthropathy NOS	Musculoskeletal	0.00388007	0.0094241	0.680546	53821	273888	0.0205295	0.0498748
345.1	Epilepsy	Neurological	-0.0454454	0.110458	0.680759	331	286143	-0.240452	0.584571
452	Other venous embolism and thrombosis	Circulatory System	0.0338033	0.0832561	0.684731	554	287704	0.178853	0.44061
281.11	Pernicious anemia	Hematopoietic	-0.0296058	0.0729275	0.68477	750	308890	-0.156645	0.385949
345	Epilepsy, recurrent seizures, convulsions	Neurological	-0.0137673	0.0339876	0.685427	3461	286143	-0.0728429	0.17987
339	Other headache syndromes	Neurological	0.0090172	0.0223988	0.68726	7937	317941	0.04771	0.118539
292	Neurological disorders	Mental Disorders	-0.0380578	0.0946335	0.687566	449	321460	-0.201364	0.50082
500.2	Pneumoconiosis	Respiratory	-0.0253056	0.0632829	0.689245	1001	316474	-0.133892	0.334905
345.12	Partial epilepsy	Neurological	-0.0465443	0.116615	0.6898	298	286143	-0.246266	0.61715
366.2	Senile cataract	Sense Organs	0.00873927	0.0219419	0.690415	8458	307375	0.0462395	0.11612
389.1	Sensorineural hearing loss	Sense Organs	0.0359919	0.0907724	0.691731	464	318184	0.190433	0.480383
189.11	Malignant neoplasm of kidney, except pelvis	Neoplasms	-0.0246437	0.0621915	0.691917	1035	323952	-0.13039	0.329128
394.3	Aortic valve disease	Circulatory System	0.0214541	0.0544631	0.69364	1308	321518	0.113514	0.288227
568.1	Peritoneal adhesions (postoperative) (postinfection)	Digestive	-0.014145	0.0359106	0.693659	3097	246652	-0.0748412	0.190044
250.24	Type 2 diabetes with neurological manifestations	Endocrine/Metabolic	-0.0317654	0.0810634	0.695163	612	307480	-0.168071	0.428999
385.5	Tympanosclerosis and middle ear disease related to otitis media	Sense Organs	-0.0512432	0.131144	0.695989	236	324133	-0.271128	0.69403
8.52	Intestinal infection due to C. difficile	Infectious Diseases	0.0297649	0.0770069	0.69911	648	319070	0.157486	0.407529
610.8	Other specified benign mammary dysplasias	Genitourinary	0.0282502	0.0739177	0.702325	703	320863	0.149472	0.391179
573.7	Abnormal results of function study of liver	Digestive	0.0125699	0.0331628	0.704661	3565	318321	0.0665074	0.1755
300.12	Agorophobia, social phobia, and panic disorder	Mental Disorders	0.0271703	0.071907	0.70554	744	282889	0.143758	0.380536
530.5	Disorders of esophageal motility	Digestive	-0.0294685	0.0784293	0.707115	649	287794	-0.155918	0.415052
218.2	Other benign neoplasm of uterus	Neoplasms	0.0384289	0.102435	0.707546	363	307770	0.203328	0.542092
741	Symptoms and disorders of the joints	Musculoskeletal	0.00586282	0.0156331	0.70764	16888	310633	0.0310202	0.0827309
296.2	Depression	Mental Disorders	0.00682127	0.0182909	0.709198	12144	282889	0.0360914	0.0967959
359.2	Myopathy	Neurological	0.0327175	0.0877362	0.709217	498	325942	0.173108	0.464303
285.22	Anemia in neoplastic disease	Hematopoietic	-0.0355127	0.0957333	0.710672	437	308890	-0.187898	0.506623
220	Benign neoplasm of ovary	Neoplasms	0.0189601	0.0511383	0.710815	1490	296047	0.100318	0.270625
636.3	Hemorrhage in early pregnancy	Pregnancy Complications	0.0220045	0.0597817	0.712813	1113	319955	0.116426	0.316365
509.2	Respiratory insufficiency	Respiratory	0.0171153	0.0467047	0.714023	1788	316474	0.0905573	0.247161
681.3	Cellulitis and abscess of arm/hand	Dermatologic	0.00958492	0.0262277	0.714775	5770	316397	0.0507139	0.138797
70.3	Viral hepatitis C	Infectious Diseases	0.0386203	0.105747	0.714951	343	322196	0.20434	0.559611
681.6	Cellulitis and abscess of foot, toe	Dermatologic	0.00956925	0.0263094	0.716068	5734	316397	0.050631	0.139229
681.5	Cellulitis and abscess of leg, except foot	Dermatologic	0.00951719	0.0262137	0.716559	5777	316397	0.0503555	0.138722
555	Inflammatory bowel disease and other gastroenteritis and colitis	Digestive	0.0052656	0.014562	0.717651	19799	258387	0.0278603	0.0770616
458.2	Iatrogenic hypotension	Circulatory System	-0.047222	0.131066	0.718629	238	194174	-0.249852	0.693596
724.1	Disorders of sacrum	Musculoskeletal	0.0417885	0.116097	0.718889	281	310934	0.221103	0.614382
571.5	Other chronic nonalcoholic liver disease	Digestive	-0.0174383	0.0488012	0.720842	1673	318321	-0.0922662	0.258254
454.11	Varicose veins of lower extremity, symptomtic	Circulatory System	-0.0278644	0.0784273	0.722372	652	287704	-0.147431	0.415033
540.1	Appendicitis	Digestive	-0.0251145	0.0707662	0.722669	795	324369	-0.132881	0.37449
367.1	Myopia	Sense Organs	-0.0197985	0.055984	0.723605	1271	325744	-0.104754	0.296263
189.4	Malignant neoplasm of other urinary organs	Neoplasms	0.0123322	0.0349952	0.724541	3223	323952	0.0652498	0.185192
592.1	Cystitis	Genitourinary	-0.0154165	0.0440385	0.726288	2054	297026	-0.0815686	0.233048
597.1	Urethral stricture (not specified as infectious)	Genitourinary	-0.0119018	0.0340435	0.726635	3443	313626	-0.0629724	0.180155
619.1	Noninflammatory disorders of ovary, fallopian tube, and broad ligament	Genitourinary	0.0253097	0.0724748	0.726924	734	278539	0.133914	0.38353
512	Other symptoms of respiratory system	Respiratory	0.00935409	0.0268599	0.727648	5504	314258	0.0494926	0.14214
512.8	Cough	Respiratory	0.0125862	0.0363518	0.729167	2964	314258	0.0665937	0.19237
477	Epistaxis or throat hemorrhage	Respiratory	0.0135143	0.0394272	0.731774	2519	308940	0.0715044	0.208644
320	Meningitis	Neurological	-0.0326293	0.0953889	0.732301	439	327128	-0.172642	0.504786
371.1	Uveitis, noninfectious or NOS	Sense Organs	-0.0306264	0.0896465	0.732626	498	318378	-0.162044	0.474398
433.12	Cerebral atherosclerosis	Circulatory System	-0.0443073	0.130335	0.733895	238	318099	-0.23443	0.689717
555.21	Ulcerative colitis (chronic)	Digestive	0.027877	0.0820442	0.734022	571	258387	0.147497	0.434167
523	Gingival and periodontal diseases	Digestive	-0.0294103	0.087019	0.735381	529	311649	-0.15561	0.460491
523.31	Acute periodontitis	Digestive	-0.025122	0.0748106	0.737016	713	311649	-0.13292	0.395886
495.2	Asthma with exacerbation	Respiratory	-0.0416659	0.12412	0.737105	261	294183	-0.220454	0.656825
750	Digestive congenital anomalies	Congenital Anomalies	-0.0251672	0.0753775	0.738468	702	325993	-0.13316	0.398885
379.2	Disorders of vitreous body	Sense Organs	-0.0176372	0.0531977	0.740236	1407	288184	-0.0933185	0.281513
536.8	Dyspepsia and other specified disorders of function of stomach	Digestive	-0.0420211	0.127508	0.741736	247	296502	-0.222334	0.67475
427.9	Palpitations	Circulatory System	0.0103481	0.0315158	0.742649	3959	299513	0.0547521	0.166775
481	Influenza	Respiratory	-0.00661888	0.0201718	0.742817	10017	317679	-0.0350205	0.106745
614.4	Inflammatory diseases of uterus, except cervix	Genitourinary	-0.0370903	0.11401	0.744936	308	318790	-0.196245	0.603318
613.7	Other signs and symptoms in breast	Genitourinary	-0.023681	0.0727921	0.744936	751	322408	-0.125296	0.3852
480	Pneumonia	Respiratory	-0.0103782	0.0319787	0.745534	3914	317679	-0.054911	0.169224
724.2	Disorders of coccyx	Musculoskeletal	0.0375454	0.116057	0.74631	282	310934	0.198653	0.614146
702.1	Actinic keratosis	Dermatologic	0.0123758	0.0383524	0.746933	2664	322590	0.0654804	0.202952
803.1	Fracture of humerus	Injuries & Poisonings	0.0368236	0.114155	0.747016	293	323547	0.194834	0.60408
519	Other diseases of respiratory system, not elsewhere classified	Respiratory	-0.00283396	0.00884079	0.748547	62166	265439	-0.0149945	0.0467834
433.8	Late effects of cerebrovascular disease	Circulatory System	-0.0178371	0.0558261	0.749338	1277	318099	-0.0943761	0.295418
575.2	Obstruction of bile duct	Digestive	0.0219533	0.0689698	0.750256	812	310314	0.116155	0.364972
627	Menopausal and postmenopausal disorders	Genitourinary	-0.0217864	0.0687365	0.751278	847	296222	-0.115272	0.363736
149.4	Cancer of larynx	Neoplasms	0.0379574	0.119826	0.751418	266	326031	0.200833	0.634089
747.11	Cardiac shunt/ heart septal defect	Congenital Anomalies	0.0255749	0.0813453	0.753218	581	325344	0.135317	0.430458
610.4	Benign neoplasm of breast	Genitourinary	-0.0162146	0.0517512	0.754038	1486	320863	-0.0857917	0.273853
695.7	Prurigo and Lichen	Dermatologic	-0.0221244	0.0708915	0.754973	792	321739	-0.11706	0.375138
558	Noninfectious gastroenteritis	Digestive	0.00452863	0.0145434	0.755506	19864	258387	0.023961	0.0769594
512.9	Other dyspnea	Respiratory	-0.0201594	0.0649542	0.756285	943	314258	-0.106664	0.343719
717	Polymyalgia Rheumatica	Musculoskeletal	-0.0182761	0.0589066	0.756367	1147	327083	-0.0966989	0.311717
38.1	Gram negative septicemia	Infectious Diseases	0.0206931	0.0672744	0.758393	855	312623	0.109487	0.355996
715	Other inflammatory spondylopathies	Musculoskeletal	-0.0371994	0.121767	0.759987	271	317243	-0.196822	0.644351
735.3	Hallux valgus (Bunion)	Musculoskeletal	0.00737517	0.0241729	0.760289	6905	316677	0.0390221	0.127916
771.1	Swelling of limb	Symptoms	0.0206636	0.067746	0.760354	842	326504	0.109331	0.358491
483	Acute bronchitis and bronchiolitis	Respiratory	-0.0430231	0.142053	0.761991	200	317679	-0.227635	0.751697
199	Neoplasm of uncertain behavior	Neoplasms	-0.01768	0.0588105	0.7637	1156	229303	-0.0935448	0.311206
296	Mood disorders	Mental Disorders	0.00531947	0.0177438	0.764335	12954	282889	0.0281453	0.0938943
180.3	Cervical intraepithelial neoplasia [CIN] [Cervical dysplasia]	Neoplasms	-0.012921	0.0431236	0.764461	2153	297574	-0.0683652	0.228196
384.4	Perforation of tympanic membrane	Sense Organs	-0.0184576	0.062269	0.766911	1024	324133	-0.0976595	0.329506
569.2	Gastrointestinal complications	Digestive	-0.0270112	0.091965	0.768978	472	246652	-0.142916	0.486646
427.11	Paroxysmal supraventricular tachycardia	Circulatory System	-0.0118147	0.0404465	0.770205	2431	299513	-0.0625117	0.214028
446.9	Arteritis NOS	Circulatory System	0.0364133	0.12487	0.770584	245	319350	0.192663	0.660765
578.9	Hemorrhage of gastrointestinal tract	Digestive	-0.00789108	0.027119	0.771067	5455	303385	-0.0417518	0.143504
472	Chronic pharyngitis and nasopharyngitis	Respiratory	-0.0186466	0.0647811	0.773469	947	308940	-0.0986593	0.342797
172.11	Melanomas of skin	Neoplasms	-0.0109898	0.0381963	0.773561	2723	314210	-0.0581473	0.20212
296.22	Major depressive disorder	Mental Disorders	0.0283573	0.100071	0.776892	384	282889	0.150038	0.529536
286.7	Other and unspecified coagulation defects	Hematopoietic	-0.0278774	0.0993049	0.778921	405	325487	-0.147499	0.525481
701	Other hypertrophic and atrophic conditions of skin	Dermatologic	-0.0129785	0.0466097	0.780667	1827	323054	-0.0686692	0.246639
766	Neuralgia, neuritis, and radiculitis NOS	Symptoms	-0.0319001	0.114762	0.781038	304	326673	-0.168784	0.607273
361.1	Retinal detachment with retinal defect	Sense Organs	-0.0144051	0.0522408	0.782745	1456	316774	-0.0762173	0.276436
290.2	Delirium due to conditions classified elsewhere	Mental Disorders	0.0206792	0.0753439	0.783728	681	321460	0.109414	0.398687
364.5	Corneal dystrophy	Sense Organs	0.0363613	0.132941	0.784457	216	316774	0.192388	0.703463
801.1	Fracture of foot	Injuries & Poisonings	0.0259283	0.0958393	0.786745	418	323547	0.137187	0.507138
202.21	Nodular lymphoma	Neoplasms	0.0267217	0.0993081	0.787869	390	323513	0.141385	0.525493
198.1	Secondary malignancy of lymph nodes	Neoplasms	0.00723894	0.0270179	0.788752	5503	229303	0.0383013	0.142966
433	Cerebrovascular disease	Circulatory System	0.00578509	0.0216167	0.788991	8644	318099	0.030609	0.114385
783	Fever of unknown origin	Symptoms	-0.00829925	0.0311552	0.789944	4109	324121	-0.0439114	0.164859
798.1	Chronic fatigue syndrome	Symptoms	0.0209027	0.0797476	0.793236	606	324720	0.110596	0.421985
261.2	Vitamin B-complex deficiencies	Endocrine/Metabolic	-0.0187272	0.0716801	0.793891	773	325776	-0.0990858	0.379296
599.2	Retention of urine	Genitourinary	0.00636153	0.0244206	0.794479	6857	220420	0.0336589	0.129222
288.11	Neutropenia	Hematopoietic	-0.00900581	0.0345875	0.794573	3325	320309	-0.0476498	0.18302
476	Allergic rhinitis	Respiratory	-0.0156031	0.0607993	0.797462	1075	308940	-0.0825562	0.321719
965.1	Opiates and related narcotics causing adverse effects in therapeutic use	Injuries & Poisonings	-0.0149385	0.0583568	0.797962	1161	300203	-0.0790395	0.308794
38	Septicemia	Infectious Diseases	0.0091965	0.035938	0.798029	3044	312623	0.0486587	0.190165
261.4	Vitamin D deficiency	Endocrine/Metabolic	-0.0252374	0.0988626	0.798509	408	325776	-0.133531	0.52313
292.2	Mild cognitive impairment	Mental Disorders	-0.035925	0.140949	0.798817	202	321460	-0.19008	0.745832
465.2	Acute pharyngitis	Respiratory	-0.0171661	0.0674065	0.798982	874	325170	-0.0908259	0.356681
957	Injury to other and unspecified nerves	Injuries & Poisonings	0.0298231	0.118037	0.800531	275	327872	0.157794	0.624589
840	Sprains and strains	Injuries & Poisonings	0.0224811	0.0894608	0.801586	481	327710	0.118947	0.473379
728.71	Contracture of palmar fascia [Dupuytren's disease]	Musculoskeletal	0.0100641	0.0400938	0.801804	2449	304944	0.053249	0.212155
433.2	Occlusion of cerebral arteries	Circulatory System	-0.00917449	0.036593	0.802033	2980	318099	-0.0485423	0.193631
172.2	Other non-epithelial cancer of skin	Neoplasms	0.00477472	0.0190446	0.802036	11242	314210	0.0252631	0.100774
964.1	Anticoagulants causing adverse effects	Injuries & Poisonings	-0.0310239	0.124242	0.802815	259	300203	-0.164147	0.657421
622	Polyp of female genital organs	Genitourinary	-0.022354	0.0903619	0.804612	487	315298	-0.118275	0.478146
727.5	Rupture of synovium	Musculoskeletal	0.0261017	0.105689	0.804934	344	304944	0.138104	0.559248
646	Other complications of pregnancy NEC	Pregnancy Complications	-0.0103922	0.0421534	0.80527	2396	325834	-0.0549851	0.223053
578.1	Hematemesis	Digestive	-0.0108798	0.0441941	0.805541	2034	303385	-0.0575653	0.233851
709.2	Sicca syndrome	Dermatologic	-0.0214366	0.0874005	0.806248	520	241958	-0.113421	0.462475
366	Cataract	Sense Organs	-0.00394254	0.0160789	0.806303	16440	307375	-0.02086	0.0850809
520.2	Disturbances in tooth eruption	Digestive	0.00978914	0.0401174	0.807221	2437	311649	0.0517944	0.212279
444.1	Arterial embolism and thrombosis of lower extremity artery	Circulatory System	-0.0202714	0.0835974	0.808402	570	319350	-0.107256	0.44235
626.12	Excessive or frequent menstruation	Genitourinary	-0.00497891	0.0207165	0.81007	10040	296222	-0.0263435	0.10962
136	Other infectious and parasitic diseases	Infectious Diseases	0.0228185	0.095031	0.81024	428	327544	0.120733	0.50285
535.6	Duodenitis	Digestive	0.00539445	0.0225395	0.810847	7894	296502	0.0285421	0.119266
198	Secondary malignant neoplasm	Neoplasms	0.0139815	0.0591179	0.813043	1119	229303	0.0739765	0.312818
740.1	Osteoarthritis; localized	Musculoskeletal	0.00489012	0.0206935	0.813191	9472	306316	0.0258736	0.109498
800	Fracture of lower limb	Injuries & Poisonings	0.0175145	0.0743784	0.813838	699	323547	0.0926692	0.393567
614.5	Inflammatory disease of cervix, vagina, and vulva	Genitourinary	0.0251684	0.107081	0.814177	334	318790	0.133166	0.566607
756	Other congenital musculoskeletal anomalies	Congenital Anomalies	0.0160553	0.0690626	0.816169	812	327301	0.0849489	0.365438
519.9	Symptoms involving respiratory system and other chest symptoms	Respiratory	0.0259303	0.111614	0.816288	308	265439	0.137197	0.590593
333.1	Essential tremor	Neurological	-0.0312495	0.135372	0.817438	218	286143	-0.165341	0.716306
870	Open wounds of head; neck; and trunk	Injuries & Poisonings	-0.0185442	0.0816069	0.820239	596	319722	-0.0981172	0.431814
530.3	Stricture and stenosis of esophagus	Digestive	-0.0101251	0.0450329	0.822105	1954	287794	-0.0535721	0.238286
240	Simple and unspecified goiter	Endocrine/Metabolic	0.0175438	0.0788953	0.824027	622	310319	0.0928242	0.417464
596.1	Bladder neck obstruction	Genitourinary	-0.00965848	0.0444015	0.827798	2029	313626	-0.0511031	0.234944
331.9	Cerebral degeneration, unspecified	Neurological	0.0209155	0.0961842	0.827856	417	286143	0.110664	0.508945
306	Other mental disorder	Mental Disorders	-0.00266202	0.0122541	0.828025	29405	282889	-0.0140848	0.0648409
619.3	Noninflammatory disorders of cervix	Genitourinary	-0.00794322	0.0375426	0.832436	2845	278539	-0.0420276	0.198651
480.11	Pneumococcal pneumonia	Respiratory	-0.00542409	0.0258842	0.834017	5991	317679	-0.0286989	0.136962
738.4	Acquired spondylolisthesis	Musculoskeletal	-0.0260683	0.125056	0.834876	255	316677	-0.137928	0.661714
395.6	Heart valve replaced	Circulatory System	-0.010589	0.0509786	0.835453	1528	321518	-0.0560262	0.269744
599.5	Frequency of urination and polyuria	Genitourinary	-0.00644696	0.0310804	0.835675	4147	220420	-0.0341109	0.164456
967	Adverse effects of sedatives or other central nervous system depressants and anesthetics	Injuries & Poisonings	-0.0171147	0.0826606	0.835972	579	300203	-0.090554	0.437384
916	Contusion	Injuries & Poisonings	0.0105331	0.0513839	0.837581	1478	326752	0.0557309	0.271888
204	Leukemia	Neoplasms	0.0187511	0.0915785	0.837764	461	323513	0.0992123	0.484571
427.12	Paroxysmal ventricular tachycardia	Circulatory System	0.0129596	0.0634503	0.838159	969	299513	0.0685694	0.335735
430.1	Subarachnoid hemorrhage	Circulatory System	-0.0141387	0.0693432	0.838436	823	318099	-0.0748079	0.366917
368.2	Diplopia and disorders of binocular vision	Sense Organs	-0.0147233	0.0725165	0.839109	753	324872	-0.0779009	0.383707
508	Pulmonary collapse; interstitial and compensatory emphysema	Respiratory	0.00877159	0.0433654	0.839704	2086	316474	0.0464105	0.22946
628	Ovarian cyst	Genitourinary	-0.00587501	0.0290605	0.839788	4820	296222	-0.0310847	0.153768
317.11	Alcoholic liver damage	Mental Disorders	0.0135522	0.0671152	0.839976	865	297661	0.0717046	0.355127
714	Rheumatoid arthritis and other inflammatory polyarthropathies	Musculoskeletal	-0.0043469	0.0216233	0.840676	8652	317243	-0.0229995	0.114416
286.12	Congenital deficiency of other clotting factors (including factor VII)	Hematopoietic	0.0222725	0.112726	0.843372	303	325487	0.117844	0.596464
255.21	Glucocorticoid deficiency	Endocrine/Metabolic	0.0195878	0.101834	0.847468	372	324535	0.103639	0.538833
750.21	Congenital anomalies of intestine	Congenital Anomalies	-0.0251561	0.132388	0.849294	227	325993	-0.133101	0.7005
501	Pneumonitis due to inhalation of food or vomitus	Respiratory	-0.0155048	0.0818614	0.849776	592	316474	-0.0820362	0.433151
473.3	Paralysis/spasm of vocal cords or larynx	Respiratory	-0.0229361	0.122048	0.850935	267	308940	-0.121355	0.645791
269	Proteinuria	Endocrine/Metabolic	-0.0196844	0.105816	0.852425	355	327485	-0.10415	0.5599
210	Benign neoplasm of lip, oral cavity, and pharynx	Neoplasms	0.0116263	0.0625883	0.852635	993	326031	0.0615147	0.331171
70.9	Hepatitis NOS	Infectious Diseases	0.01708	0.0925824	0.853633	452	322196	0.0903706	0.489877
726.1	Enthesopathy	Musculoskeletal	0.00449329	0.0243831	0.853795	6703	304944	0.023774	0.129017
379	Other disorders of eye	Sense Organs	-0.00196815	0.0107126	0.854231	39996	288184	-0.0104135	0.0566831
592.12	Chronic cystitis	Genitourinary	-0.0120698	0.0658409	0.854549	913	297026	-0.0638613	0.348381
378.2	Nystagmus and other irregular eye movements	Sense Organs	0.0237286	0.133877	0.859319	215	288184	0.125548	0.708375
364	Corneal opacity and other disorders of cornea	Sense Organs	-0.0232904	0.132369	0.860333	227	316774	-0.12323	0.700396
427.6	Premature beats	Circulatory System	-0.0162927	0.0930465	0.860999	458	299513	-0.0862046	0.49233
292.6	Hallucinations	Mental Disorders	0.0190022	0.109306	0.861988	323	321460	0.100541	0.578363
291.8	Alteration of consciousness	Mental Disorders	-0.016419	0.0955043	0.863501	434	321460	-0.0868731	0.505335
8.5	Bacterial enteritis	Infectious Diseases	0.00737895	0.0431036	0.864073	2109	319070	0.039042	0.228071
182	Malignant neoplasm of uterus	Neoplasms	-0.0093382	0.0552965	0.865895	1303	297636	-0.0494085	0.292586
727.1	Synovitis and tenosynovitis	Musculoskeletal	-0.0126667	0.0758062	0.867297	687	304944	-0.0670194	0.401107
751.12	Congenital anomalies of male genital organs	Congenital Anomalies	0.0217281	0.130207	0.867469	228	325993	0.114964	0.688953
740.9	Osteoarthrosis NOS	Musculoskeletal	0.0049768	0.0299252	0.867915	4432	306316	0.0263323	0.158341
193	Thyroid cancer	Neoplasms	0.0170215	0.102688	0.868347	367	326632	0.0900606	0.543346
378.1	Strabismus (not specified as paralytic)	Sense Organs	-0.0106138	0.0645407	0.869376	947	288184	-0.0561578	0.341498
427.5	Arrhythmia (cardiac) NOS	Circulatory System	0.0105162	0.0641307	0.869746	948	299513	0.0556414	0.339329
722.1	Displacement of intervertebral disc	Musculoskeletal	-0.0141781	0.0874521	0.871208	516	310934	-0.0750163	0.462726
368.1	Amblyopia	Sense Organs	-0.0138586	0.0854955	0.871229	541	324872	-0.0733257	0.452374
446.5	Giant cell arteritis	Circulatory System	-0.0162779	0.100679	0.871557	390	319350	-0.0861264	0.532711
751.22	Other specified congenital anomalies of kidney	Congenital Anomalies	0.0168505	0.105108	0.872632	350	325993	0.0891561	0.556145
939	Atopic/contact dermatitis due to other or unspecified	Dermatologic	0.00665149	0.0426577	0.876091	2154	321896	0.0351931	0.22571
377	Disorders of optic nerve and visual pathways	Sense Organs	0.0143312	0.0942282	0.879116	436	288184	0.0758262	0.498578
737.3	Kyphoscoliosis and scoliosis	Musculoskeletal	-0.0156922	0.103354	0.879321	371	316677	-0.0830276	0.546863
961.1	Poisoning/allergy of sulfonamides	Injuries & Poisonings	-0.0101006	0.0665417	0.879349	890	300203	-0.0534425	0.352084
496.21	Obstructive chronic bronchitis	Respiratory	0.0057544	0.0380242	0.879711	2729	294183	0.0304466	0.201192
729.1	Rheumatism, unspecified and fibrositis	Musculoskeletal	-0.0152148	0.101117	0.880396	387	304944	-0.0805018	0.53503
571	Chronic liver disease and cirrhosis	Digestive	-0.0128453	0.0855973	0.880712	540	318321	-0.0679645	0.45291
250.6	Polyneuropathy in diabetes	Endocrine/Metabolic	-0.0151997	0.102111	0.881669	381	307480	-0.0804216	0.540288
443.1	Raynaud's syndrome	Circulatory System	-0.00865561	0.0582148	0.881803	1165	319350	-0.0457969	0.308025
70.4	Chronic hepatitis	Infectious Diseases	-0.0172682	0.116878	0.882544	290	322196	-0.0913661	0.618423
700	Corns and callosities	Dermatologic	0.0170582	0.115847	0.882936	288	323054	0.090255	0.612964
353	Nerve root and plexus disorders	Neurological	0.00917795	0.0626848	0.883594	994	313001	0.0485606	0.331676
530.9	Heartburn	Digestive	-0.00633389	0.0432701	0.883621	2108	287794	-0.0335127	0.228949
250.7	Diabetic retinopathy	Endocrine/Metabolic	-0.00766596	0.0536004	0.886274	1380	315844	-0.0405606	0.283608
386	Vertiginous syndromes and other disorders of vestibular system	Sense Organs	0.00585206	0.043085	0.891959	2112	321639	0.0309633	0.227969
610.2	Fibroadenosis of breast	Genitourinary	-0.0145465	0.111842	0.896516	316	320863	-0.0769657	0.59177
331.1	Hydrocephalus	Neurological	-0.0114902	0.0888748	0.897132	500	286143	-0.0607949	0.470248
200	Myeloproliferative disease	Neoplasms	0.00975837	0.0757554	0.897505	679	323513	0.0516316	0.400832
619.2	Disorders of uterus, NEC	Genitourinary	0.0043394	0.0343144	0.899368	3391	278539	0.0229598	0.181562
433.31	Transient cerebral ischemia	Circulatory System	-0.00532235	0.0427013	0.900807	2174	318099	-0.0281606	0.225938
300	Anxiety, phobic and dissociative disorders	Mental Disorders	-0.0128819	0.104333	0.901736	363	282889	-0.0681583	0.552038
367.2	Astigmatism	Sense Organs	0.0167268	0.135822	0.901986	210	325744	0.0885017	0.718648
575.1	Cholangitis	Digestive	0.0108508	0.0884619	0.902376	497	310314	0.0574115	0.468062
571.81	Portal hypertension	Digestive	-0.010212	0.0833202	0.902453	569	318321	-0.0540316	0.440857
555.2	Ulcerative colitis	Digestive	-0.0043231	0.0354692	0.902992	3154	258387	-0.0228735	0.187672
242.1	Graves' disease	Endocrine/Metabolic	0.0110041	0.0918565	0.904645	460	310319	0.0582225	0.486023
803	Fracture of upper limb	Injuries & Poisonings	0.0112568	0.094651	0.905331	433	323547	0.05956	0.500809
759	Other and unspecified congenital anomalies	Congenital Anomalies	0.00888457	0.0757183	0.906593	679	326560	0.0470083	0.400634
610.1	Cystic mastopathy	Genitourinary	0.00735193	0.0637696	0.908216	959	320863	0.0388991	0.337411
79	Viral infection	Infectious Diseases	-0.00340157	0.0306273	0.911566	4233	322196	-0.0179977	0.162052
8	Intestinal infection	Infectious Diseases	0.00226838	0.0209496	0.913775	9160	319070	0.012002	0.110846
292.4	Altered mental status	Mental Disorders	0.00442976	0.0416327	0.915264	2272	321460	0.0234379	0.220283
301	Personality disorders	Mental Disorders	0.00992347	0.0948825	0.916704	432	282889	0.0525051	0.502032
580.2	Nephrotic syndrome without mention of glomerulonephritis	Genitourinary	-0.00926554	0.0892155	0.917284	496	314069	-0.049024	0.472047
531.4	Peptic ulcer, site unspecified	Digestive	-0.00956704	0.093784	0.918748	449	320539	-0.0506193	0.496219
496.1	Emphysema	Respiratory	-0.00474472	0.0478618	0.921032	1726	294183	-0.0251043	0.253241
197	Chemotherapy	Neoplasms	-0.00136396	0.01392	0.921943	22462	229303	-0.00721673	0.0736516
480.5	Bronchopneumonia and lung abscess	Respiratory	-0.00973199	0.100807	0.923091	388	317679	-0.051492	0.533376
729	Other disorders of soft tissues	Musculoskeletal	-0.00131657	0.0136649	0.923246	22524	304944	-0.00696596	0.0723022
281.13	Folate-deficiency anemia	Hematopoietic	-0.0132721	0.140003	0.924474	201	308890	-0.0702229	0.740765
723	Other disorders of cervical region	Musculoskeletal	-0.00913904	0.0990921	0.926517	401	310934	-0.0483547	0.524303
427.8	Sinoatrial node dysfunction (Bradycardia)	Circulatory System	0.0087207	0.0964532	0.927958	419	299513	0.0461413	0.51034
726.2	Synoviopathy	Musculoskeletal	-0.00977656	0.109014	0.92854	331	304944	-0.0517278	0.576801
426.24	Atrioventricular block, complete	Circulatory System	0.00725061	0.0813325	0.928964	591	299513	0.038363	0.430335
362.4	Retinal vascular changes and abnomalities	Sense Organs	0.00583572	0.0667113	0.930292	879	315844	0.0308768	0.352974
619	Noninflammatory female genital disorders	Genitourinary	-0.000912376	0.010445	0.930393	49557	278539	-0.00482739	0.0552653
573.5	Jaundice (not of newborn)	Digestive	0.00559982	0.0645555	0.930875	938	318321	0.0296287	0.341567
602	Other disorders of prostate	Genitourinary	0.00462354	0.0536678	0.931346	1372	307383	0.0244632	0.283959
618.2	Uterine/Uterovaginal prolapse	Genitourinary	0.00231972	0.0271514	0.931914	5471	316232	0.0122736	0.14366
276.14	Hypopotassemia	Endocrine/Metabolic	-0.00439625	0.0517817	0.932341	1471	320634	-0.0232606	0.27398
368	Visual disturbances	Sense Organs	-0.00510383	0.0603549	0.932608	1081	324872	-0.0270044	0.319341
528.7	Sialolithiasis	Digestive	0.0093981	0.111487	0.93282	313	322524	0.0497254	0.589884
212	Benign neoplasm of respiratory and intrathoracic organs	Neoplasms	-0.00887537	0.105383	0.932881	355	327875	-0.0469596	0.557587
372	Disorders of conjunctiva	Sense Organs	0.0051097	0.0612461	0.93351	1043	318378	0.0270354	0.324057
610	Benign mammary dysplasias	Genitourinary	-0.01144	0.137602	0.933742	208	320863	-0.0605289	0.728058
38.2	Gram positive septicemia	Infectious Diseases	-0.00678344	0.0895667	0.939629	491	312623	-0.0358912	0.473902
386.2	Peripheral or central vertigo	Sense Organs	0.00757866	0.1004	0.939829	387	321639	0.0400987	0.531221
250.22	Type 2 diabetes with renal manifestations	Endocrine/Metabolic	0.0101638	0.136948	0.940838	208	307480	0.0537767	0.724599
575.7	Other disorders of gallbladder	Digestive	-0.00392007	0.0530972	0.941147	1396	310314	-0.0207411	0.28094
202.24	Large cell lymphoma	Neoplasms	0.00572534	0.0814573	0.943966	589	323513	0.0302928	0.430994
252.1	Hyperparathyroidism	Endocrine/Metabolic	-0.00472496	0.0695064	0.945803	814	324535	-0.0249998	0.367761
289.3	Personal history of diseases of blood and blood-forming organs	Hematopoietic	0.00764983	0.114479	0.946723	297	320309	0.0404753	0.605715
994.2	Sepsis	Injuries & Poisonings	0.00243971	0.0369821	0.947402	2884	325346	0.0129085	0.195674
615	Endometriosis	Genitourinary	-0.0020658	0.0313964	0.947539	4089	318790	-0.0109302	0.166119
599.9	Other abnormality of urination	Genitourinary	-0.00272562	0.0451592	0.951872	1944	220420	-0.0144213	0.238939
426.3	Bundle branch block	Circulatory System	0.00686475	0.115876	0.952759	291	299513	0.0363214	0.613104
610.3	Fibrosclerosis of breast	Genitourinary	0.00670037	0.113218	0.952808	303	320863	0.0354517	0.599041
174.1	Breast cancer [female]	Neoplasms	0.00238895	0.0416045	0.95421	2287	304415	0.01264	0.220131
573	Other disorders of liver	Digestive	-0.0015648	0.0276796	0.954917	5202	318321	-0.00827938	0.146454
519.8	Other diseases of respiratory system, NEC	Respiratory	-0.00114953	0.0211442	0.956644	9080	265439	-0.00608215	0.111875
803.3	Fracture of clavicle or scapula	Injuries & Poisonings	-0.00592213	0.114473	0.958741	300	323547	-0.031334	0.605678
592.13	Chronic interstitial cystitis	Genitourinary	0.00632555	0.123751	0.959234	254	297026	0.0334685	0.65477
550	Abdominal hernia	Digestive	0.000486695	0.00988097	0.960715	48451	279779	0.00257511	0.0522804
701.4	Keloid scar	Dermatologic	0.00636662	0.130703	0.96115	228	323054	0.0336858	0.691553
396	Abnormal heart sounds	Circulatory System	-0.00279997	0.0604483	0.963055	1075	321518	-0.0148147	0.319833
337	Disorders of the autonomic nervous system	Neurological	-0.00591116	0.13777	0.965776	207	286143	-0.031276	0.728942
70	Viral hepatitis	Infectious Diseases	0.00312201	0.073769	0.966243	722	322196	0.0165186	0.390313
276.5	Hypovolemia	Endocrine/Metabolic	-0.00155203	0.0369867	0.966529	2895	320634	-0.00821181	0.195697
743.11	Osteoporosis NOS	Musculoskeletal	-0.00139149	0.0362313	0.969364	3036	324189	-0.00736238	0.1917
740.11	Osteoarthrosis, localized, primary	Musculoskeletal	0.000793004	0.0209828	0.969853	9226	306316	0.00419579	0.11102
703	Diseases of nail, NOS	Dermatologic	-0.00358441	0.103511	0.972376	366	321419	-0.0189651	0.547677
151	Cancer of stomach	Neoplasms	0.00280151	0.0825518	0.972928	574	312321	0.0148228	0.436783
367.9	Blindness and low vision	Sense Organs	0.00243528	0.0719791	0.97301	756	325744	0.0128851	0.380842
497	Bronchitis	Respiratory	0.00228901	0.077983	0.976583	642	294183	0.0121112	0.412609
275.3	Disorders of magnesium metabolism	Endocrine/Metabolic	-0.00264038	0.102225	0.979394	375	326025	-0.0139703	0.540872
426.23	Second degree AV block	Circulatory System	0.00211426	0.0922416	0.981713	461	299513	0.0111865	0.488051
426.21	First degree AV block	Circulatory System	-0.00140596	0.0626867	0.982106	1005	299513	-0.00743896	0.331676
716.2	Unspecified monoarthritis	Musculoskeletal	0.000332249	0.0161906	0.983628	15899	273888	0.00175793	0.0856646
443.7	Peripheral angiopathy in diseases classified elsewhere	Circulatory System	-0.00198073	0.097258	0.983752	415	319350	-0.0104801	0.514593
965.2	Antirheumatics causing adverse effects in therapeutic use	Injuries & Poisonings	0.00174859	0.0883826	0.984215	499	300203	0.00925182	0.467633
958	Certain early complications of trauma or procedure	Injuries & Poisonings	0.00198154	0.101299	0.984393	381	327727	0.0104844	0.535973
245.21	Chronic lymphocytic thyroiditis	Endocrine/Metabolic	-0.00259904	0.133576	0.984476	219	310319	-0.0137516	0.706754
577.3	Cyst and pseudocyst of pancreas	Digestive	0.0018594	0.102147	0.985477	375	325910	0.00983809	0.540461
586.4	Stricture/obstruction of ureter	Genitourinary	-0.000984039	0.0646101	0.987848	939	314069	-0.00520656	0.341852
531.2	Gastric ulcer	Digestive	0.000461065	0.0306441	0.987996	4228	320539	0.0024395	0.162138
634.1	Missed abortion/Hydatidiform mole	Pregnancy Complications	0.000738636	0.0581581	0.989867	1203	319955	0.00390813	0.307715
184.2	Cancer of other female genital organs	Neoplasms	-0.00120804	0.110144	0.991249	323	305544	-0.00639177	0.582774
627.2	Symptomatic menopause	Genitourinary	-0.00130862	0.138981	0.992487	203	296222	-0.00692393	0.73535
112	Candidiasis	Infectious Diseases	0.000165996	0.0428049	0.996906	2149	325491	0.000878286	0.226481
117	Mycoses	Infectious Diseases	7.46531e-05	0.0379896	0.998432	2734	325491	0.00039499	0.201003
