# Supplementary material for: Associations of genetically determined iron status across the phenome: A mendelian randomization study
Source: PLoS Med. 2019 Jun 20;16(6):e1002833. doi: 10.1371/journal.pmed.1002833 (PMC6586257; doi:10.1371/journal.pmed.1002833)
Supplement: S4 Table — All estimates are in log OR units. OR, odds ratio; PheWAS, phenome-wide association study. (XLSX) [file pmed.1002833.s006.xlsx]

## Sheet: S4_Table
S4 Table. Phenome-wide association study results for rs855791. All estimates are in log odds ratio units.
Phecode	Description	Group	Beta	Standard error	P	Cases	Controls	MR estimate	MR standard error
284	Aplastic anemia	Hematopoietic	-0.0889246	0.012962	6.86624e-12	12485	302401	-0.491296	0.0740909
285	Other anemias	Hematopoietic	-0.0883599	0.0134354	4.81233e-11	11586	302401	-0.488176	0.0765923
418	Nonspecific chest pain	Circulatory System	-0.0353634	0.00869054	4.71788e-05	29567	289592	-0.195378	0.048605
275.1	Disorders of iron metabolism	Hematopoietic	0.22514	0.0557558	5.39181e-05	681	319180	1.24386	0.311776
280.1	Iron deficiency anemias, unspecified or not due to blood loss	Hematopoietic	-0.0606786	0.0167731	0.000297328	7340	302401	-0.335241	0.0935716
281	Other deficiency anemia	Hematopoietic	-0.0552116	0.0155296	0.000377618	8605	302401	-0.305037	0.0866061
601.11	Acute prostatitis	Genitourinary	0.318854	0.0921791	0.000542036	255	300940	1.76163	0.513814
285.1	Acute posthemorrhagic anemia	Hematopoietic	-0.29346	0.0872822	0.000773256	262	302401	-1.62132	0.486282
411.3	Angina pectoris	Circulatory System	-0.0390123	0.0117334	0.000884523	16036	289445	-0.215538	0.0653592
681.2	Cellulitis and abscess of face/neck	Dermatologic	-0.205633	0.061906	0.00089474	521	309738	-1.13609	0.344833
272.11	Hypercholesterolemia	Endocrine/Metabolic	-0.027083	0.00842584	0.0013077	33268	285396	-0.14963	0.0469099
790.6	Other abnormal blood chemistry	Symptoms	-0.0527813	0.0180766	0.0035019	6390	314739	-0.291609	0.100506
531.4	Peptic ulcer, site unspecified	Digestive	0.193305	0.0689631	0.00506275	441	313816	1.06798	0.383244
575.6	Cholesterolosis of gallbladder	Digestive	-0.177462	0.0660091	0.00717842	459	303813	-0.980455	0.366657
750	Digestive congenital anomalies	Congenital Anomalies	-0.142606	0.0538717	0.00811763	691	319141	-0.787877	0.299189
208	Benign neoplasm of colon	Neoplasms	0.0274838	0.0103968	0.00820563	20378	298202	0.151844	0.0577402
578	Gastrointestinal hemorrhage	Digestive	0.221712	0.087086	0.0108998	280	297050	1.22493	0.483465
594.8	Renal colic	Genitourinary	-0.0785022	0.0310981	0.0115917	2097	313186	-0.433714	0.17263
348.9	Other conditions of brain, NOS	Neurological	-0.179274	0.0711779	0.0117797	395	280147	-0.990464	0.395109
41	Bacterial infection NOS	Infectious Diseases	0.0354967	0.0141699	0.0122428	10527	306059	0.196114	0.0786535
523.31	Acute periodontitis	Digestive	-0.134808	0.0538505	0.0123012	691	305108	-0.744798	0.298908
496.1	Emphysema	Respiratory	-0.0856127	0.0345952	0.013335	1693	287983	-0.472998	0.192007
251.1	Hypoglycemia	Endocrine/Metabolic	0.113415	0.0464873	0.0146991	958	298597	0.626605	0.257977
401	Hypertension	Circulatory System	-0.0146753	0.00609228	0.0160037	77753	243581	-0.0810788	0.0338047
433.5	Cerebral aneurysm	Circulatory System	0.175066	0.0730922	0.0166142	391	311409	0.967214	0.405553
401.1	Essential hypertension	Circulatory System	-0.0145481	0.0060997	0.0170765	77501	243581	-0.0803763	0.033843
277.4	Disorders of bilirubin excretion	Endocrine/Metabolic	0.180045	0.075569	0.0171944	367	277012	0.994724	0.419277
411.8	Other chronic ischemic heart disease, unspecified	Circulatory System	-0.0209118	0.0088009	0.0174966	30648	289445	-0.115535	0.0488286
411.4	Coronary atherosclerosis	Circulatory System	-0.0207113	0.00876882	0.0181802	30914	289445	-0.114427	0.0486482
411	Ischemic Heart Disease	Circulatory System	-0.0205115	0.00879364	0.0196723	30709	289445	-0.113323	0.0487809
195.1	Malignant neoplasm, other	Neoplasms	0.0131366	0.00569651	0.0211063	88917	224494	0.0725779	0.0315974
242.1	Graves' disease	Endocrine/Metabolic	0.155119	0.0678189	0.022181	453	303792	0.857012	0.376153
426.32	Left bundle branch block	Circulatory System	-0.0774249	0.0341064	0.0232017	1745	293222	-0.427762	0.189158
800.1	Fracture of neck of femur	Injuries & Poisonings	-0.210046	0.0925848	0.0232875	233	316756	-1.16047	0.513483
573.7	Abnormal results of function study of liver	Digestive	0.0550483	0.0242859	0.02341	3501	311623	0.304134	0.134691
180.3	Cervical intraepithelial neoplasia [CIN] [Cervical dysplasia]	Neoplasms	0.0707416	0.0313854	0.0241981	2110	291370	0.390838	0.174057
443.1	Raynaud's syndrome	Circulatory System	-0.0945301	0.0420737	0.0246544	1138	312625	-0.522266	0.233327
525	Other diseases of the teeth and supporting structures	Digestive	-0.0621666	0.0277531	0.0250915	2635	305108	-0.343462	0.153906
218.2	Other benign neoplasm of uterus	Neoplasms	-0.166095	0.0746519	0.0260858	359	301335	-0.917653	0.413965
529.1	Glossitis	Digestive	0.1849	0.083812	0.0273749	298	315742	1.02155	0.464732
458.2	Iatrogenic hypotension	Circulatory System	-0.205317	0.0933955	0.0279233	230	190139	-1.13435	0.517859
471	Nasal polyps	Respiratory	-0.0537311	0.0247789	0.0301266	3324	302443	-0.296857	0.137381
960	Poisoning by antibiotics	Injuries & Poisonings	-0.0526885	0.0243653	0.030584	3446	293867	-0.291097	0.135085
614.33	Pelvic inflammatory disease, NOS	Genitourinary	-0.0399383	0.0186581	0.0323111	6026	312077	-0.220654	0.103436
635.3	Placenta previa and abruptio placenta	Pregnancy Complications	-0.0856806	0.0401477	0.032832	1311	313232	-0.473373	0.222565
604.1	Redundant prepuce and phimosis/BXO	Genitourinary	-0.0581403	0.0274087	0.0339023	2739	301435	-0.321217	0.151938
798.1	Chronic fatigue syndrome	Symptoms	-0.122532	0.0582993	0.0355734	590	317902	-0.676971	0.323158
281.11	Pernicious anemia	Hematopoietic	-0.109252	0.0520385	0.0357782	743	302401	-0.603601	0.288452
592.12	Chronic cystitis	Genitourinary	0.100401	0.0480171	0.0365327	895	290777	0.554703	0.266154
459.9	Circulatory disease NEC	Circulatory System	-0.0111145	0.00531569	0.0365392	130887	190139	-0.0614058	0.0294643
614.53	Cyst or abscess of Bartholin's gland	Genitourinary	-0.104253	0.0504063	0.0386163	792	312077	-0.575983	0.279377
287.3	Thrombocytopenia	Hematopoietic	0.0841561	0.0407241	0.0387819	1242	318651	0.464951	0.225712
523	Gingival and periodontal diseases	Digestive	-0.12778	0.0619905	0.0392761	522	305108	-0.705967	0.343576
8.5	Bacterial enteritis	Infectious Diseases	0.0643365	0.0315532	0.0414513	2068	312365	0.35545	0.174868
759	Other and unspecified congenital anomalies	Congenital Anomalies	0.112663	0.0555877	0.0426862	668	319703	0.622449	0.308056
520	Disorders of tooth development	Digestive	0.136042	0.0671233	0.0426876	461	305108	0.751615	0.371984
716.1	Unspecified polyarthropathy or polyarthritis	Musculoskeletal	-0.0492802	0.0243342	0.0428528	3465	268139	-0.272266	0.134855
292.4	Altered mental status	Mental Disorders	0.0610002	0.0304132	0.0448865	2230	314703	0.337018	0.168533
559	Ileostomy status	Digestive	0.0710339	0.0354458	0.0450687	1642	252986	0.392452	0.196421
836	Traumatic arthropathy	Injuries & Poisonings	-0.182321	0.0918264	0.0470891	237	314994	-1.0073	0.508821
341	Other demyelinating diseases of central nervous system	Neurological	-0.0707591	0.035836	0.048322	1574	280147	-0.390934	0.198565
433.31	Transient cerebral ischemia	Circulatory System	0.0615257	0.0312245	0.0487894	2117	311409	0.339921	0.173011
610.2	Fibroadenosis of breast	Genitourinary	-0.157058	0.0807034	0.051641	307	314135	-0.867724	0.447136
348.7	Coma	Neurological	0.144539	0.0744912	0.0523377	374	280147	0.798556	0.412711
737.3	Kyphoscoliosis and scoliosis	Musculoskeletal	-0.143746	0.0741984	0.052706	364	310018	-0.794178	0.411085
276.41	Acidosis	Endocrine/Metabolic	0.0858824	0.044547	0.0538669	1038	313905	0.474489	0.246799
292.6	Hallucinations	Mental Disorders	-0.154694	0.080318	0.0541023	310	314703	-0.854662	0.444975
528.7	Sialolithiasis	Digestive	-0.155716	0.0808581	0.0541309	306	315742	-0.860307	0.447967
907	Injuries to the nervous system	Injuries & Poisonings	-0.0641139	0.0334803	0.0554956	1806	319528	-0.354221	0.185481
276.14	Hypopotassemia	Endocrine/Metabolic	0.0719686	0.0377527	0.0566089	1443	313905	0.397617	0.209144
364	Corneal opacity and other disorders of cornea	Sense Organs	0.183012	0.0966614	0.0583144	224	310130	1.01111	0.535471
585.2	Renal failure NOS	Genitourinary	0.0295964	0.0157067	0.0595224	8573	307459	0.163516	0.0870075
735.3	Hallux valgus (Bunion)	Musculoskeletal	0.0332253	0.0176437	0.0596827	6771	310018	0.183565	0.097737
626	Disorders of menstruation and other abnormal bleeding from female genital tract	Genitourinary	0.0437432	0.0233658	0.0611921	3851	290015	0.241675	0.129431
198.5	Secondary malignancy of brain/spine	Neoplasms	0.0958919	0.0512262	0.0612163	786	224494	0.529789	0.283758
686	Other local infections of skin and subcutaneous tissue	Dermatologic	0.0261662	0.0139819	0.0612841	10784	309738	0.144565	0.0774499
611.3	Lump or mass in breast	Genitourinary	0.0675755	0.0364787	0.0639594	1549	314135	0.373345	0.202057
626.1	Irregular menstrual cycle/bleeding	Genitourinary	0.0452476	0.0244258	0.0639608	3511	290015	0.249987	0.135295
501	Pneumonitis due to inhalation of food or vomitus	Respiratory	0.110601	0.0598182	0.0644655	578	309785	0.611053	0.331331
362	Other retinal disorders	Sense Organs	-0.0850154	0.0460656	0.0649609	951	309220	-0.469698	0.255154
750.21	Congenital anomalies of intestine	Congenital Anomalies	-0.17312	0.0942324	0.0661865	225	319141	-0.956464	0.521934
669	Complications of labor and delivery NEC	Pregnancy Complications	-0.0315509	0.0175195	0.0717186	9316	312018	-0.174314	0.0970274
187.1	Malignant neoplasm of unspecified male genital organ	Neoplasms	0.0289476	0.0161019	0.0722124	8276	312525	0.159932	0.0891755
455	Hemorrhoids	Circulatory System	-0.0171458	0.00953895	0.0722644	24163	281673	-0.094728	0.0528285
368.9	Subjective visual disturbances	Sense Organs	0.103256	0.0576032	0.0730458	621	318042	0.570477	0.319014
823	Fracture of tibia and fibula	Injuries & Poisonings	0.140227	0.0784243	0.0737672	337	315246	0.774734	0.434318
585.1	Acute renal failure	Genitourinary	0.0380921	0.021323	0.0740293	4579	307459	0.210453	0.118087
174.11	Malignant neoplasm of female breast	Neoplasms	0.0240336	0.0134609	0.0741911	12132	298056	0.132782	0.0745468
159	Malignant neoplasm of other and ill-defined sites within the digestive organs and peritoneum	Neoplasms	0.0357091	0.0200138	0.0743877	5197	305740	0.197288	0.110836
244.4	Hypothyroidism NOS	Endocrine/Metabolic	-0.0220064	0.0123497	0.0747591	14133	303792	-0.121582	0.0683921
185	Cancer of prostate	Neoplasms	0.0288138	0.0161813	0.0749644	8261	300940	0.159192	0.0896114
715	Other inflammatory spondylopathies	Musculoskeletal	0.158211	0.0889865	0.0754164	263	310600	0.874095	0.492799
380.1	Otitis externa	Sense Organs	-0.109706	0.0619981	0.0768109	522	319878	-0.606108	0.343332
429.2	Abnormal function study of cardiovascular system	Circulatory System	0.110539	0.0625377	0.0771353	528	315261	0.610712	0.346319
386.3	Labyrinthitis	Sense Organs	0.0909283	0.0515693	0.0778623	774	314885	0.502367	0.285575
720	Spinal stenosis	Musculoskeletal	0.097415	0.0553463	0.0783911	673	304407	0.538204	0.306488
333	Extrapyramidal disease and abnormal movement disorders	Neurological	-0.055464	0.0319386	0.0824612	1992	280147	-0.306431	0.176854
557.1	Celiac disease	Digestive	-0.0574192	0.0330856	0.082657	1854	252986	-0.317233	0.183205
296.1	Bipolar	Mental Disorders	0.0746646	0.0432028	0.0839459	1100	276973	0.412511	0.239222
401.22	Hypertensive chronic kidney disease	Circulatory System	-0.062235	0.0360953	0.0846738	1563	243581	-0.34384	0.199864
764	Sciatica	Symptoms	-0.0695143	0.0405667	0.0866057	1227	319821	-0.384057	0.224617
213	Benign neoplasm of bone and articular cartilage	Neoplasms	0.137953	0.0808635	0.0880084	317	271357	0.762171	0.447731
172.2	Other non-epithelial cancer of skin	Neoplasms	0.0236776	0.0138902	0.0882645	11023	307584	0.130815	0.076908
800.3	Fracture of tibia and fibula	Injuries & Poisonings	0.106007	0.0626122	0.0904426	526	316756	0.585672	0.346664
170.2	Cancer of connective tissue	Neoplasms	0.0899553	0.0534364	0.092296	721	320495	0.496991	0.295854
962.3	Hormones and synthetic substitutes causing adverse effects in therapeutic use	Injuries & Poisonings	-0.126257	0.0750587	0.0925472	356	293867	-0.697553	0.415566
151	Cancer of stomach	Neoplasms	0.101848	0.0606052	0.0928587	562	305740	0.562694	0.335542
536	Disorders of function of stomach	Digestive	0.153675	0.0916014	0.0934165	249	290252	0.849031	0.507149
716.2	Unspecified monoarthritis	Musculoskeletal	0.0197239	0.0118024	0.094686	15560	268139	0.108972	0.0653425
586.4	Stricture/obstruction of ureter	Genitourinary	0.0782962	0.0474094	0.0986381	915	307459	0.432576	0.262464
335	Multiple sclerosis	Neurological	-0.0636811	0.0387477	0.100283	1346	280147	-0.35183	0.214508
801	Fracture of ankle and foot	Injuries & Poisonings	0.151458	0.0924189	0.101251	244	316756	0.836784	0.511626
155	Cancer of liver and intrahepatic bile duct	Neoplasms	-0.149012	0.0913551	0.102864	240	305740	-0.823268	0.505727
761	Cervicalgia	Symptoms	-0.0734567	0.0451689	0.103892	988	320346	-0.405838	0.250045
250.23	Type 2 diabetes with ophthalmic manifestations	Endocrine/Metabolic	0.0643554	0.0396056	0.104183	1312	301041	0.355555	0.219247
681.5	Cellulitis and abscess of leg, except foot	Dermatologic	0.0309273	0.0191225	0.105807	5679	309738	0.170869	0.105856
947	Urticaria	Injuries & Poisonings	-0.118425	0.0732271	0.10583	374	315132	-0.65428	0.40536
642	Hypertension complicating pregnancy, childbirth, and the puerperium	Pregnancy Complications	-0.0743606	0.04618	0.107347	963	320174	-0.410832	0.255632
737	Curvature of spine	Musculoskeletal	-0.084456	0.0525343	0.107915	730	310018	-0.466608	0.290805
681.7	Cellulitis and abscess of trunk	Dermatologic	0.0932692	0.0581165	0.108523	609	309738	0.5153	0.321704
278.1	Obesity	Endocrine/Metabolic	-0.0221054	0.0138412	0.110249	10923	310286	-0.122129	0.0766163
458	Hypotension	Circulatory System	0.0705284	0.044183	0.110427	1059	190139	0.38966	0.24457
378.5	Paralytic strabismus	Sense Organs	0.137956	0.0866886	0.11152	276	282103	0.762189	0.479849
740.12	Osteoarthrosis, localized, secondary	Musculoskeletal	-0.139855	0.0882659	0.113087	257	299903	-0.772678	0.488572
470	Septal Deviations/Turbinate Hypertrophy	Respiratory	0.0329352	0.0209553	0.116023	4719	302443	0.181962	0.115989
571.6	Primary biliary cirrhosis	Digestive	-0.138017	0.0891472	0.121577	252	311623	-0.762522	0.493408
184.1	Malignant neoplasm of ovary and other uterine adnexa	Neoplasms	0.0446058	0.0288366	0.1219	2493	299157	0.246441	0.159603
345.12	Partial epilepsy	Neurological	0.129916	0.0839966	0.12194	293	280147	0.717769	0.464899
500.2	Pneumoconiosis	Respiratory	0.0708998	0.0458578	0.122086	980	309785	0.391711	0.253811
287.31	Primary thrombocytopenia	Hematopoietic	0.108616	0.0703375	0.122538	417	318651	0.600086	0.389297
295.1	Schizophrenia	Mental Disorders	0.090065	0.0583952	0.122992	603	276973	0.497597	0.323199
695.3	Rosacea	Dermatologic	0.125805	0.0817242	0.123712	310	314995	0.695053	0.452314
350.2	Abnormality of gait	Neurological	0.055137	0.0358425	0.123972	1599	318594	0.304624	0.198375
420.3	Endocarditis	Circulatory System	0.084805	0.0553386	0.125405	672	318144	0.468536	0.306275
446.5	Giant cell arteritis	Circulatory System	0.112033	0.0734309	0.127087	383	312625	0.618965	0.406401
726.2	Synoviopathy	Musculoskeletal	-0.118691	0.078348	0.129792	326	298548	-0.655752	0.433604
427.7	Tachycardia NOS	Circulatory System	-0.0458092	0.0302953	0.130512	2214	293222	-0.253089	0.167663
332	Parkinson's disease	Neurological	-0.0632993	0.0418668	0.130554	1156	280147	-0.34972	0.231704
70	Viral hepatitis	Infectious Diseases	0.0814159	0.053898	0.130902	708	315431	0.449811	0.298287
700	Corns and callosities	Dermatologic	0.129751	0.085986	0.131305	280	316259	0.716854	0.475869
365.11	Primary open angle glaucoma	Sense Organs	0.0671361	0.0446051	0.132293	1034	310130	0.370918	0.246854
536.8	Dyspepsia and other specified disorders of function of stomach	Digestive	0.140164	0.09341	0.133478	239	290252	0.774387	0.516946
229	Benign neoplasm of unspecified sites	Neoplasms	0.010826	0.00724347	0.135024	45206	276128	0.0598119	0.040086
681.6	Cellulitis and abscess of foot, toe	Dermatologic	0.0284605	0.0191926	0.138104	5635	309738	0.15724	0.10621
522	Diseases of pulp and periapical tissues	Digestive	0.0847363	0.0573395	0.139461	625	305108	0.468156	0.31731
275.5	Disorders of calcium/phosphorus metabolism	Endocrine/Metabolic	0.0640574	0.0434692	0.140582	1086	319180	0.353908	0.240551
681.3	Cellulitis and abscess of arm/hand	Dermatologic	0.0280699	0.0191318	0.142327	5671	309738	0.155082	0.105871
184.11	Malignant neoplasm of ovary	Neoplasms	0.0301285	0.0206188	0.143957	4884	299157	0.166456	0.114098
433.2	Occlusion of cerebral arteries	Circulatory System	-0.0386466	0.0264496	0.143977	2926	311409	-0.213517	0.146364
395.6	Heart valve replaced	Circulatory System	-0.0535395	0.0368881	0.146668	1492	314766	-0.295798	0.204123
420.2	Pericarditis	Circulatory System	-0.0630277	0.0435439	0.14777	1066	318144	-0.34822	0.240951
193	Thyroid cancer	Neoplasms	0.109834	0.0759012	0.147879	358	319770	0.606817	0.42
698	Pruritus and related conditions	Dermatologic	0.0738279	0.0512555	0.149758	781	320553	0.407889	0.283619
574	Cholelithiasis and cholecystitis	Digestive	0.103609	0.0720505	0.150433	400	303813	0.572425	0.398684
613.9	Breast disorder NOS	Genitourinary	0.0282803	0.0196953	0.151035	5388	315648	0.156244	0.108982
526	Diseases of the jaws	Digestive	-0.016686	0.0116586	0.152368	15642	305108	-0.0921878	0.0645107
70.3	Viral hepatitis C	Infectious Diseases	0.111818	0.0784022	0.153806	336	315431	0.617781	0.43382
276.5	Hypovolemia	Endocrine/Metabolic	0.0384053	0.0269892	0.15474	2825	313905	0.212184	0.149337
735	Acquired foot deformities	Musculoskeletal	0.119468	0.0840197	0.155054	293	310018	0.660043	0.464898
526.9	Jaw disease NOS	Digestive	-0.0165759	0.0116668	0.155382	15619	305108	-0.0915793	0.0645546
707	Chronic ulcer of skin	Dermatologic	-0.0569232	0.0404532	0.159386	1237	319821	-0.314493	0.223829
246	Other disorders of thyroid	Endocrine/Metabolic	-0.0158988	0.0113083	0.159741	17052	303792	-0.0878385	0.0625689
8.6	Viral Enteritis	Infectious Diseases	0.0698584	0.049757	0.160322	829	312365	0.385958	0.275306
38.2	Gram positive septicemia	Infectious Diseases	0.0919822	0.0655309	0.160424	479	306059	0.508189	0.362582
395.1	Nonrheumatic mitral valve disorders	Circulatory System	-0.0368664	0.026495	0.164089	2911	314766	-0.203682	0.146593
394.2	Mitral valve disease	Circulatory System	-0.0360968	0.026048	0.165815	3013	314766	-0.19943	0.144118
804	Fracture of hand or wrist	Injuries & Poisonings	0.0772499	0.0558412	0.166547	658	316756	0.426795	0.308956
567	Peritonitis and retroperitoneal infections	Digestive	0.0672223	0.048739	0.167824	865	241543	0.371394	0.269659
619.1	Noninflammatory disorders of ovary, fallopian tube, and broad ligament	Genitourinary	-0.0731201	0.0531315	0.168756	715	272698	-0.403979	0.29396
575.9	Nonspecific abnormal findings on radiological and other examination of biliary tract	Digestive	-0.10278	0.0748165	0.169518	359	303813	-0.567843	0.413934
743.11	Osteoporosis NOS	Musculoskeletal	0.0361722	0.0263592	0.169976	2981	317367	0.199846	0.145836
626.8	Infertility, female	Genitourinary	0.0530754	0.0389488	0.172979	1377	290015	0.293234	0.215486
735.21	Hammer toe (acquired)	Musculoskeletal	0.0439203	0.0322888	0.173757	1976	310018	0.242653	0.178638
653	Problems associated with amniotic cavity and membranes	Pregnancy Complications	-0.0508591	0.0375385	0.175465	1500	319718	-0.280989	0.207679
442.8	Aneurysm of other specified artery	Circulatory System	0.135492	0.100232	0.176442	206	312625	0.748575	0.554522
621	Endometrial hyperplasia	Genitourinary	0.0572991	0.0424867	0.177454	1137	308667	0.31657	0.235052
602	Other disorders of prostate	Genitourinary	-0.052633	0.039092	0.178177	1342	300940	-0.29079	0.21627
721.8	Other allied disorders of spine	Musculoskeletal	0.0344373	0.02558	0.178219	3146	304407	0.190261	0.141517
689	Disorder of skin and subcutaneous tissue NOS	Dermatologic	0.0100711	0.00751137	0.179989	41334	280000	0.0556417	0.041555
290	Delirium dementia and amnestic and other cognitive disorders	Mental Disorders	0.0882847	0.0659407	0.18062	473	314703	0.487761	0.364801
158	Neoplasm of unspecified nature of digestive system	Neoplasms	0.0585894	0.0438175	0.181182	1069	305740	0.323699	0.242409
577.3	Cyst and pseudocyst of pancreas	Digestive	0.101013	0.0756126	0.181571	360	319074	0.558085	0.418306
433.21	Cerebral artery occlusion, with cerebral infarction	Circulatory System	0.0491798	0.0369111	0.182734	1509	311409	0.271712	0.204199
221	Benign neoplasm of other female genital organs	Neoplasms	-0.128624	0.0965542	0.182813	215	289569	-0.71063	0.534156
535	Gastritis and duodenitis	Digestive	0.0148283	0.0111401	0.183166	17392	290252	0.0819242	0.0616292
427.12	Paroxysmal ventricular tachycardia	Circulatory System	-0.0610463	0.046045	0.184907	954	293222	-0.337272	0.254727
636.2	Early onset of delivery	Pregnancy Complications	-0.0765772	0.0577902	0.185142	613	313232	-0.423078	0.319702
853	Complication of colostomy or enterostomy	Injuries & Poisonings	0.0842069	0.0639173	0.187693	503	307340	0.465232	0.353592
958	Certain early complications of trauma or procedure	Injuries & Poisonings	-0.0958478	0.0730782	0.189662	376	320840	-0.529546	0.404266
529	Diseases and other conditions of the tongue	Digestive	0.0614696	0.0469375	0.190329	930	315742	0.339611	0.259656
70.4	Chronic hepatitis	Infectious Diseases	-0.109317	0.0836037	0.191021	287	315431	-0.603963	0.462489
537	Other disorders of stomach and duodenum	Digestive	0.0320009	0.0245525	0.192449	3419	290252	0.176801	0.135821
227.3	Benign neoplasm of pituitary gland and craniopharyngeal duct (pouch)	Neoplasms	-0.102345	0.0786074	0.192925	325	319770	-0.565442	0.434845
426.9	Cardiac pacemaker/device in situ	Circulatory System	0.122667	0.0942173	0.192929	233	293222	0.67772	0.521197
512.8	Cough	Respiratory	0.0346156	0.0265873	0.192931	2908	307642	0.191246	0.147077
296.22	Major depressive disorder	Mental Disorders	-0.0941699	0.0725926	0.194549	381	276973	-0.520275	0.401568
575.8	Other disorders of biliary tract	Digestive	-0.057348	0.0442493	0.194968	1033	303813	-0.31684	0.244778
574.11	Cholelithiasis with acute cholecystitis	Digestive	-0.0477476	0.0369383	0.196139	1485	303813	-0.263799	0.204334
353	Nerve root and plexus disorders	Neurological	-0.0590169	0.0456945	0.196512	967	306410	-0.32606	0.25277
601.4	Balanoposthitis	Genitourinary	-0.107196	0.0831008	0.197067	291	300940	-0.592244	0.459692
289.8	Polycythemia vera, secondary	Hematopoietic	-0.10761	0.0837729	0.198951	286	313017	-0.594532	0.463405
427.3	Other specified cardiac dysrhythmias	Circulatory System	-0.0322637	0.0251571	0.199671	3239	293222	-0.178252	0.13916
647.1	Infections of genitourinary tract during pregnancy	Pregnancy Complications	-0.107876	0.0843249	0.200796	281	320945	-0.595999	0.466453
724.2	Disorders of coccyx	Musculoskeletal	-0.108518	0.0849189	0.201284	278	304407	-0.599547	0.469738
819	Skull and face fracture and other intercranial injury	Injuries & Poisonings	0.0472428	0.0371252	0.203185	1490	319664	0.26101	0.20536
741	Symptoms and disorders of the joints	Musculoskeletal	0.0144986	0.0113996	0.203425	16553	304091	0.0801029	0.0630574
364.5	Corneal dystrophy	Sense Organs	-0.124123	0.0979697	0.205171	209	310130	-0.685764	0.541918
204.4	Multiple myeloma	Neoplasms	-0.0759906	0.0599804	0.205183	560	316726	-0.419838	0.331781
198.1	Secondary malignancy of lymph nodes	Neoplasms	0.0249073	0.0196793	0.205635	5393	224494	0.137609	0.108856
317	Alcohol-related disorders	Mental Disorders	0.0241695	0.0190995	0.20571	5731	291435	0.133533	0.105649
961	Poisoning by other anti-infectives	Injuries & Poisonings	-0.0864623	0.0684883	0.206791	429	293867	-0.477692	0.378839
561	Symptoms involving digestive system	Digestive	0.0154743	0.0123019	0.208437	14241	252986	0.0854933	0.0680468
211	Benign neoplasm of other parts of digestive system	Neoplasms	-0.0246562	0.0197891	0.212784	5265	307672	-0.136222	0.109459
619.3	Noninflammatory disorders of cervix	Genitourinary	-0.0338439	0.0272374	0.214034	2781	272698	-0.186983	0.150657
729	Other disorders of soft tissues	Musculoskeletal	-0.0123207	0.00993494	0.214925	22038	298548	-0.0680701	0.0549523
655	Known or suspected fetal abnormality affecting management of mother	Pregnancy Complications	-0.0284302	0.0229741	0.215906	4474	316860	-0.157073	0.127074
337	Disorders of the autonomic nervous system	Neurological	-0.122833	0.0993755	0.216439	203	280147	-0.678636	0.549663
250.11	Type 1 diabetes with ketoacidosis	Endocrine/Metabolic	0.11142	0.0908072	0.219823	250	301041	0.615582	0.502262
433.1	Occlusion and stenosis of precerebral arteries	Circulatory System	0.0551258	0.0449533	0.220089	1017	311409	0.304563	0.24864
425.1	Primary/intrinsic cardiomyopathies	Circulatory System	-0.054177	0.0442988	0.221333	1031	318144	-0.29932	0.245018
293.1	Swelling, mass, or lump in head and neck [Space-occupying lesion, intracranial NOS]	Mental Disorders	-0.0575308	0.0470901	0.221815	910	318269	-0.31785	0.260457
275.3	Disorders of magnesium metabolism	Endocrine/Metabolic	0.0915433	0.0749823	0.222137	366	319180	0.505764	0.414729
555.21	Ulcerative colitis (chronic)	Digestive	0.0737729	0.0606571	0.223898	558	252986	0.407585	0.335493
331	Other cerebral degenerations	Neurological	-0.111794	0.092017	0.224393	237	280147	-0.617648	0.508942
872	Traumatic amputation	Injuries & Poisonings	0.079785	0.0657473	0.224935	475	313000	0.440801	0.363645
550.3	Femoral hernia	Digestive	-0.0679256	0.0560886	0.225879	641	273880	-0.37528	0.310221
614.51	Cervicitis and endocervicitis	Genitourinary	-0.0491493	0.0406711	0.226871	1226	312077	-0.271543	0.224947
277	Other disorders of metabolism	Endocrine/Metabolic	-0.00899031	0.00744945	0.227493	44312	277012	-0.0496702	0.041202
729.1	Rheumatism, unspecified and fibrositis	Musculoskeletal	0.0880902	0.0734944	0.230684	380	298548	0.486686	0.406482
367.1	Myopia	Sense Organs	-0.048478	0.0404489	0.230722	1238	318903	-0.267834	0.223714
870	Open wounds of head; neck; and trunk	Injuries & Poisonings	0.071355	0.059576	0.231028	578	313000	0.394227	0.329502
427.2	Atrial fibrillation and flutter	Circulatory System	-0.014607	0.0122212	0.232001	14730	293222	-0.0807019	0.0675926
250.42	Other abnormal glucose	Endocrine/Metabolic	0.0826174	0.069309	0.233255	428	301041	0.45645	0.38333
339	Other headache syndromes	Neurological	0.0194813	0.0163686	0.233984	7770	311267	0.107631	0.0905301
385.3	Cholesteatoma	Sense Organs	0.0709831	0.0596612	0.234137	576	317329	0.392172	0.329969
78	Viral warts & HPV	Infectious Diseases	0.0538748	0.0454837	0.23622	989	315431	0.297651	0.251554
580.32	Nephritis and nephropathy with pathological lesion	Genitourinary	-0.0516868	0.0437602	0.237548	1057	307459	-0.285563	0.242021
41.4	E. coli	Infectious Diseases	-0.0321396	0.0272381	0.23802	2747	306059	-0.177567	0.150643
646	Other complications of pregnancy NEC	Pregnancy Complications	-0.0359178	0.0304475	0.238135	2346	318988	-0.198441	0.168393
535.2	Atrophic gastritis	Digestive	0.0909087	0.0771263	0.238518	346	290252	0.502258	0.426555
495	Asthma	Respiratory	-0.0108077	0.00918302	0.239226	26211	287983	-0.0597111	0.0507874
296.2	Depression	Mental Disorders	-0.015565	0.013317	0.242481	11893	276973	-0.0859943	0.0736495
618.5	Prolapse of vaginal vault after hysterectomy	Genitourinary	-0.0752227	0.0645272	0.243715	485	309609	-0.415595	0.356866
198	Secondary malignant neoplasm	Neoplasms	0.0502757	0.0432341	0.244881	1097	224494	0.277767	0.239104
379.5	Disorders of iris and ciliary body	Sense Organs	-0.0817538	0.0704046	0.245561	406	282103	-0.451678	0.389368
619	Noninflammatory female genital disorders	Genitourinary	-0.00882492	0.00760213	0.245704	48505	272698	-0.0487565	0.042043
742.9	Other derangement of joint	Musculoskeletal	-0.0828901	0.0714223	0.24582	394	304091	-0.457956	0.394996
174.1	Breast cancer [female]	Neoplasms	0.0349963	0.0303442	0.248782	2244	298056	0.19335	0.167814
386.9	Dizziness and giddiness (Light-headedness and vertigo)	Sense Organs	-0.024224	0.0210325	0.249427	4638	314885	-0.133835	0.116317
540.11	Acute appendicitis	Digestive	0.0322364	0.0280471	0.250406	2608	317549	0.178101	0.155109
577	Diseases of pancreas	Digestive	0.070443	0.0614506	0.251656	543	319074	0.389188	0.339839
250.7	Diabetic retinopathy	Endocrine/Metabolic	0.0446865	0.0390324	0.252269	1347	309220	0.246887	0.21586
555	Inflammatory bowel disease and other gastroenteritis and colitis	Digestive	0.012157	0.01062	0.252325	19407	252986	0.0671656	0.0587317
394.7	Disease of tricuspid valve	Circulatory System	-0.0501052	0.0437712	0.252331	1057	314766	-0.276824	0.242067
627.3	Postmenopausal atrophic vaginitis	Genitourinary	-0.0487466	0.0429082	0.255928	1104	290015	-0.269318	0.23729
378.1	Strabismus (not specified as paralytic)	Sense Organs	0.0530635	0.0471735	0.260649	920	282103	0.293168	0.260874
374.1	Ectropion or entropion	Sense Organs	0.049153	0.0437395	0.261111	1072	311689	0.271564	0.241883
593	Hematuria	Genitourinary	0.0128789	0.0114763	0.261768	16406	290777	0.0711544	0.0634646
550.2	Diaphragmatic hernia	Digestive	-0.010195	0.00911212	0.263209	27078	273880	-0.056326	0.0503903
626.12	Excessive or frequent menstruation	Genitourinary	-0.016789	0.0150097	0.263335	9833	290015	-0.0927568	0.083004
727.4	Ganglion and cyst of synovium, tendon, and bursa	Musculoskeletal	-0.0295729	0.026473	0.263952	2907	298548	-0.163386	0.146396
738	Other acquired musculoskeletal deformity	Musculoskeletal	-0.0786387	0.070523	0.264817	404	310018	-0.434468	0.389992
454	Varicose veins	Circulatory System	0.0401945	0.0360642	0.265054	1581	281673	0.222069	0.199435
8	Intestinal infection	Infectious Diseases	0.0169903	0.0152661	0.265732	8969	312365	0.0938691	0.084421
857	Mechanical complication of unspecified genitourinary device, implant, and graft	Injuries & Poisonings	-0.0446861	0.0402114	0.266448	1252	307340	-0.246885	0.222367
742.8	Articular cartilage disorder	Musculoskeletal	-0.0625096	0.0562877	0.266767	636	304091	-0.345357	0.311268
253.2	Pituitary hypofunction	Endocrine/Metabolic	-0.0949427	0.0855892	0.267308	274	317732	-0.524545	0.473303
741.4	Joint effusions	Musculoskeletal	0.0952391	0.0860382	0.26832	278	304091	0.526183	0.475785
384.4	Perforation of tympanic membrane	Sense Organs	0.0500918	0.0452709	0.268515	999	317329	0.27675	0.250345
949	Allergies, other	Injuries & Poisonings	0.0782772	0.0707909	0.268834	409	315132	0.432471	0.391467
427.4	Cardiac arrest and ventricular fibrillation	Circulatory System	-0.0851571	0.0771469	0.269667	338	293222	-0.470481	0.426614
286.7	Other and unspecified coagulation defects	Hematopoietic	0.0794493	0.0721427	0.270775	394	318651	0.438946	0.39894
724.1	Disorders of sacrum	Musculoskeletal	-0.0931982	0.0851242	0.273583	277	304407	-0.514907	0.470721
941	Adverse reaction to serum or vaccine	Injuries & Poisonings	-0.10451	0.0955148	0.273877	220	315132	-0.577404	0.528178
345.3	Convulsions	Neurological	0.0330061	0.0301691	0.273938	2253	280147	0.182354	0.166829
276.12	Hyposmolality and/or hyponatremia	Endocrine/Metabolic	0.0366267	0.0336507	0.276401	1811	313905	0.202358	0.18608
262	Mineral deficiency NEC	Endocrine/Metabolic	0.101072	0.092985	0.277048	238	318943	0.55841	0.514183
803.1	Fracture of humerus	Injuries & Poisonings	-0.0908755	0.0836729	0.277444	287	316756	-0.502074	0.462689
427.41	Ventricular fibrillation and flutter	Circulatory System	-0.0836243	0.0774969	0.280558	335	293222	-0.462013	0.428532
560.4	Other intestinal obstruction	Digestive	0.0266203	0.0246879	0.280911	3386	252986	0.147074	0.136516
573.9	Abnormal serum enzyme levels	Digestive	-0.101748	0.0946677	0.282467	224	311623	-0.562145	0.523477
701	Other hypertrophic and atrophic conditions of skin	Dermatologic	0.03625	0.0337618	0.282957	1796	316259	0.200276	0.18669
591	Urinary tract infection	Genitourinary	0.0140285	0.0130835	0.283617	12412	290777	0.0775054	0.0723464
830	Dislocation	Injuries & Poisonings	-0.0332315	0.0309966	0.283675	2115	314994	-0.183599	0.171399
442.11	Abdominal aortic aneurysm	Circulatory System	0.0519309	0.0484687	0.283975	880	312625	0.286911	0.268013
531.1	Hemorrhage from gastrointestinal ulcer	Digestive	0.0604524	0.0564902	0.284556	642	313816	0.333991	0.312368
218	Benign neoplasm of uterus	Neoplasms	0.078477	0.0737061	0.286999	380	301335	0.433574	0.407561
724.9	Other unspecified back disorders	Musculoskeletal	-0.0119589	0.011296	0.289744	16725	304407	-0.0660712	0.0624611
626.2	Dysmenorrhea	Genitourinary	-0.0372281	0.0352837	0.291376	1648	290015	-0.20568	0.1951
427.11	Paroxysmal supraventricular tachycardia	Circulatory System	-0.0308295	0.0292677	0.292175	2377	293222	-0.170329	0.161834
636.3	Hemorrhage in early pregnancy	Pregnancy Complications	0.045975	0.043755	0.29338	1094	313232	0.254006	0.24194
394	Rheumatic disease of the heart valves	Circulatory System	0.0495334	0.0471972	0.293949	920	314766	0.273665	0.260973
722	Intervertebral disc disorders	Musculoskeletal	-0.0195732	0.0187797	0.297295	5838	304407	-0.108139	0.103839
426.21	First degree AV block	Circulatory System	0.0476129	0.0456944	0.297419	984	293222	0.263055	0.25266
379	Other disorders of eye	Sense Organs	-0.00803888	0.00778367	0.301703	39184	282103	-0.0444137	0.043038
619.4	Noninflammatory disorders of vagina	Genitourinary	0.0354922	0.0344551	0.302963	1737	272698	0.19609	0.190511
870.4	Open wound of nose and sinus	Injuries & Poisonings	-0.094802	0.0926403	0.30615	234	313000	-0.523768	0.512226
558	Noninfectious gastroenteritis	Digestive	0.0108329	0.0106024	0.306904	19472	252986	0.0598504	0.0586227
597	Other disorders of urethra and urinary tract	Genitourinary	0.0498275	0.0487957	0.307185	859	307037	0.27529	0.269799
441	Vascular insufficiency of intestine	Circulatory System	0.0859115	0.0841523	0.3073	290	312625	0.474649	0.465292
965.3	Salicylates causing adverse effects in therapeutic use	Injuries & Poisonings	0.0732863	0.0718542	0.307762	397	293867	0.404897	0.397293
687	Symptoms affecting skin	Dermatologic	-0.0988143	0.0970563	0.308624	213	316006	-0.545935	0.536638
512.2	Painful respiration	Respiratory	0.0971744	0.0956468	0.309643	225	307642	0.536875	0.528843
292	Neurological disorders	Mental Disorders	0.0693694	0.0683985	0.31049	438	314703	0.383256	0.378183
599.9	Other abnormality of urination	Genitourinary	-0.0332063	0.0328133	0.311549	1897	215800	-0.18346	0.181428
204	Leukemia	Neoplasms	0.0681933	0.0674111	0.311727	451	316726	0.376759	0.372722
386.2	Peripheral or central vertigo	Sense Organs	-0.073081	0.072784	0.31534	380	314885	-0.403762	0.402424
618.2	Uterine/Uterovaginal prolapse	Genitourinary	-0.0198382	0.0197915	0.316168	5351	309609	-0.109604	0.109427
560.2	Impaction of intestine	Digestive	-0.0873368	0.0874509	0.317942	263	252986	-0.482524	0.483514
642.1	Preeclampsia and eclampsia	Pregnancy Complications	-0.0780567	0.0781822	0.318088	329	320174	-0.431253	0.432268
603	Other disorders of testis	Genitourinary	0.0458995	0.0461591	0.32004	965	301435	0.253588	0.255211
378.2	Nystagmus and other irregular eye movements	Sense Organs	0.0986417	0.0992544	0.320307	209	282103	0.544982	0.548772
389.1	Sensorineural hearing loss	Sense Organs	-0.0664739	0.067151	0.322214	447	311515	-0.367259	0.371272
411.41	Aneurysm and dissection of heart	Circulatory System	-0.0529046	0.0534595	0.32236	708	289445	-0.292291	0.295573
509.8	Dependence on respirator [Ventilator] or supplemental oxygen	Respiratory	-0.071306	0.0721045	0.322699	388	309785	-0.393956	0.398659
427.42	Cardiac arrest	Circulatory System	-0.0459663	0.0465206	0.323111	936	293222	-0.253957	0.257207
41.2	Streptococcus infection	Infectious Diseases	0.0351475	0.0356249	0.32384	1612	306059	0.194185	0.196966
627.1	Postmenopausal bleeding	Genitourinary	0.0150766	0.0153153	0.324914	9280	290015	0.083296	0.0846765
276.13	Hyperpotassemia	Endocrine/Metabolic	0.0450988	0.0462561	0.32957	957	313905	0.249165	0.25574
495.2	Asthma with exacerbation	Respiratory	0.0872535	0.0895605	0.329937	256	287983	0.482063	0.495161
623	Hypertrophy of female genital organs	Genitourinary	-0.0392485	0.0403409	0.330593	1246	308667	-0.216843	0.223036
858	Complication of internal orthopedic device	Injuries & Poisonings	0.0249158	0.0256535	0.331427	3124	307340	0.137656	0.141832
145.2	Cancer of tongue	Neoplasms	-0.0768209	0.0791498	0.33176	321	319184	-0.424425	0.4376
535.1	Acute gastritis	Digestive	0.0404734	0.0417068	0.331833	1176	290252	0.22361	0.230586
599.3	Dysuria	Genitourinary	-0.0398897	0.0413712	0.334951	1185	215800	-0.220385	0.228729
615	Endometriosis	Genitourinary	0.0220502	0.0228989	0.335578	4001	312077	0.121824	0.126601
301	Personality disorders	Mental Disorders	0.0666698	0.069351	0.336382	425	276973	0.368342	0.38342
674	Other complications of the puerperium NEC	Pregnancy Complications	-0.0820959	0.0854082	0.336442	275	320838	-0.453569	0.472194
716.9	Arthropathy NOS	Musculoskeletal	0.00658358	0.0068653	0.337576	52689	268139	0.0363734	0.0379559
735.23	Hallux rigidus	Musculoskeletal	0.0349153	0.0366694	0.341014	1524	310018	0.192902	0.202731
473.3	Paralysis/spasm of vocal cords or larynx	Respiratory	0.0842517	0.0885486	0.341363	262	302443	0.465479	0.48955
427.5	Arrhythmia (cardiac) NOS	Circulatory System	0.0446921	0.0470026	0.341684	926	293222	0.246918	0.259858
726	Peripheral enthesopathies and allied syndromes	Musculoskeletal	-0.014801	0.0155679	0.341738	8586	298548	-0.0817735	0.0860689
752	Nervous system congenital anomalies	Congenital Anomalies	-0.0794948	0.0839572	0.343715	285	320776	-0.439198	0.464163
450	Noninfectious disorders of lymphatic channels	Circulatory System	0.050857	0.0538515	0.344969	705	320629	0.280978	0.29772
250.6	Polyneuropathy in diabetes	Endocrine/Metabolic	-0.0692402	0.0737076	0.34753	371	301041	-0.382542	0.407493
649.1	Diabetes or abnormal glucose tolerance complicating pregnancy	Pregnancy Complications	-0.0933782	0.0994048	0.347539	202	321022	-0.515902	0.54956
514	Abnormal findings examination of lungs	Respiratory	-0.0266555	0.028401	0.347966	2530	318776	-0.147268	0.157015
261.4	Vitamin D deficiency	Endocrine/Metabolic	0.067505	0.0719949	0.348432	395	318943	0.372956	0.398024
610.4	Benign neoplasm of breast	Genitourinary	-0.035021	0.0374304	0.349464	1450	314135	-0.193486	0.206933
502	Postinflammatory pulmonary fibrosis	Respiratory	-0.0450181	0.0482615	0.350926	870	309785	-0.248719	0.266812
187.2	Malignant neoplasm of testis	Neoplasms	0.0199857	0.0215855	0.354506	4455	312525	0.110418	0.119333
506	Empyema and pneumothorax	Respiratory	0.0393156	0.0425341	0.355314	1131	309785	0.217213	0.235145
614.1	Pelvic peritoneal adhesions, female (postoperative) (postinfection)	Genitourinary	-0.026425	0.0286226	0.355891	2509	312077	-0.145995	0.158236
550.1	Inguinal hernia	Digestive	0.0109861	0.0119642	0.35849	16056	273880	0.0606967	0.0661423
727.1	Synovitis and tenosynovitis	Musculoskeletal	0.0505631	0.0551137	0.358916	673	298548	0.279354	0.304687
738.4	Acquired spondylolisthesis	Musculoskeletal	-0.0820776	0.0895531	0.359392	251	310018	-0.453467	0.495079
614	Inflammatory diseases of female pelvic organs	Genitourinary	0.068044	0.0745266	0.361234	371	312077	0.375934	0.412006
465.2	Acute pharyngitis	Respiratory	-0.0441973	0.0484898	0.362044	859	318330	-0.244184	0.268066
721.1	Spondylosis without myelopathy	Musculoskeletal	0.0403395	0.044274	0.362225	1043	304407	0.22287	0.244759
601.12	Chronic prostatitis	Genitourinary	0.0427102	0.0470081	0.363576	932	300940	0.235968	0.259874
174	Breast cancer	Neoplasms	0.077245	0.0852997	0.365163	283	298056	0.426768	0.471558
749	Congenital anomalies of face and neck	Congenital Anomalies	0.0786904	0.0875909	0.36898	267	320965	0.434754	0.48422
333.1	Essential tremor	Neurological	-0.0879797	0.0980622	0.369622	209	280147	-0.486076	0.542106
803.2	Fracture of radius and ulna	Injuries & Poisonings	0.0434203	0.0485842	0.371476	866	316756	0.239891	0.268582
527.2	Sialoadenitis	Digestive	0.0669104	0.0749027	0.371698	365	315742	0.369671	0.414074
528.6	Leukoplakia of oral mucosa	Digestive	-0.0723688	0.0815148	0.374648	303	315742	-0.399828	0.450623
451.2	Phlebitis and thrombophlebitis of lower extremities	Circulatory System	-0.0213012	0.0239941	0.374666	3560	281673	-0.117686	0.132642
803	Fracture of upper limb	Injuries & Poisonings	0.0616211	0.0694952	0.375243	424	316756	0.340448	0.384177
740.11	Osteoarthrosis, localized, primary	Musculoskeletal	0.0134751	0.0152689	0.377497	9041	299903	0.0744481	0.0844079
605	Erectile dysfunction [ED]	Genitourinary	0.0744917	0.0844673	0.377831	288	301435	0.411556	0.466942
800	Fracture of lower limb	Injuries & Poisonings	-0.0475479	0.0542155	0.380478	687	316756	-0.262696	0.299706
300	Anxiety, phobic and dissociative disorders	Mental Disorders	-0.0659226	0.0751805	0.380564	356	276973	-0.364213	0.4156
579	Other symptoms involving abdomen and pelvis	Digestive	-0.0366152	0.0418376	0.381479	1158	297050	-0.202294	0.231279
153.3	Malignant neoplasm of rectum, rectosigmoid junction, and anus	Neoplasms	0.0274382	0.0314143	0.382428	2082	294934	0.151592	0.173658
383	Otosclerosis	Sense Organs	0.0692437	0.0793626	0.382937	325	317329	0.382562	0.438717
428.2	Heart failure NOS	Circulatory System	-0.0192382	0.0220895	0.383797	4245	315261	-0.106288	0.122111
454.1	Varicose veins of lower extremity	Circulatory System	0.0118684	0.0136777	0.385548	11323	281673	0.0655713	0.07561
571.81	Portal hypertension	Digestive	0.0525399	0.060902	0.388305	551	311623	0.290276	0.336662
317.11	Alcoholic liver damage	Mental Disorders	0.0424425	0.0492115	0.388439	846	291435	0.234489	0.272038
201	Hodgkin's disease	Neoplasms	0.0758742	0.0881134	0.389185	264	316726	0.419194	0.487084
474.2	Chronic tonsillitis and adenoiditis	Respiratory	0.036053	0.0419434	0.390029	1161	302443	0.199188	0.231859
379.3	Aphakia and other disorders of lens	Sense Organs	-0.00907282	0.0105605	0.390268	20285	282103	-0.0501261	0.0583772
743.9	Osteopenia or other disorder of bone and cartilage	Musculoskeletal	0.0197463	0.0229881	0.390351	3919	317367	0.109096	0.127076
550.4	Umbilical hernia	Digestive	-0.0199327	0.023221	0.390676	3822	273880	-0.110126	0.128363
601.8	Other inflammatory disorders of male genital organs	Genitourinary	-0.0698337	0.0819462	0.394109	300	300940	-0.385822	0.452987
210	Benign neoplasm of lip, oral cavity, and pharynx	Neoplasms	0.0390656	0.0460048	0.395789	965	319184	0.215832	0.254307
560.3	Peritoneal or intestinal adhesions	Digestive	0.0415041	0.0490021	0.397003	852	252986	0.229304	0.270875
610.8	Other specified benign mammary dysplasias	Genitourinary	0.0463422	0.0547588	0.397387	682	314135	0.256034	0.302697
292.3	Memory loss	Mental Disorders	0.0449177	0.0530924	0.397537	725	314703	0.248164	0.293485
783	Fever of unknown origin	Symptoms	-0.0189777	0.0225708	0.400456	4020	317314	-0.104849	0.124766
728.71	Contracture of palmar fascia [Dupuytren's disease]	Musculoskeletal	-0.0244402	0.0292442	0.403309	2397	298548	-0.135028	0.161655
619.2	Disorders of uterus, NEC	Genitourinary	-0.0208015	0.024983	0.405057	3318	272698	-0.114925	0.138099
375	Disorders of lacrimal system	Sense Organs	-0.0292909	0.0354178	0.408231	1622	282103	-0.161828	0.195778
175	Acquired absence of breast	Neoplasms	0.0239769	0.0290292	0.408828	2448	297050	0.132469	0.160464
345	Epilepsy, recurrent seizures, convulsions	Neurological	0.0203051	0.0246676	0.410424	3377	280147	0.112183	0.136354
531	Peptic ulcer (excl. esophageal)	Digestive	0.0706043	0.0858645	0.41092	279	313816	0.390079	0.474629
508	Pulmonary collapse; interstitial and compensatory emphysema	Respiratory	-0.0259114	0.0315181	0.411013	2051	309785	-0.143157	0.174221
189.21	Malignant neoplasm of bladder	Neoplasms	0.0253861	0.0310551	0.41367	2138	317158	0.140255	0.171661
380.4	Impacted cerumen	Sense Organs	0.062455	0.0766861	0.415402	348	319878	0.345055	0.42389
697	Sarcoidosis	Dermatologic	-0.0494144	0.0608018	0.416383	546	314995	-0.273007	0.336087
610.1	Cystic mastopathy	Genitourinary	0.0380091	0.0467685	0.416387	935	314135	0.209995	0.258517
446.9	Arteritis NOS	Circulatory System	-0.0741047	0.0913793	0.41739	241	312625	-0.409418	0.505106
592.1	Cystitis	Genitourinary	0.0257666	0.0319245	0.419603	2010	290777	0.142357	0.176465
342	Hemiplegia	Neurological	0.0298192	0.036968	0.419885	1497	280147	0.164747	0.204342
452	Other venous embolism and thrombosis	Circulatory System	-0.0494122	0.0614261	0.421156	535	281673	-0.272996	0.339535
573	Other disorders of liver	Digestive	-0.0160895	0.0200875	0.423148	5096	311623	-0.0888924	0.111034
575.7	Other disorders of gallbladder	Digestive	-0.0308546	0.0385869	0.423935	1363	303813	-0.170467	0.213289
451	Phlebitis and thrombophlebitis	Circulatory System	0.0578328	0.0725308	0.425245	389	281673	0.319518	0.400913
202	Cancer of other lymphoid, histiocytic tissue	Neoplasms	0.0339471	0.0427804	0.427475	1116	316726	0.187553	0.236467
290.1	Dementias	Mental Disorders	0.0447657	0.0565953	0.428956	639	314703	0.247324	0.312827
771.1	Swelling of limb	Symptoms	0.0392801	0.0496883	0.429218	827	319645	0.217017	0.274649
722.1	Displacement of intervertebral disc	Musculoskeletal	-0.0500421	0.0633989	0.429925	502	304407	-0.276476	0.350434
771	Musculoskeletal symptoms referable to limbs	Symptoms	-0.0379607	0.0482452	0.431383	869	319645	-0.209727	0.266672
381.11	Suppurative and unspecified otitis media	Sense Organs	0.0386974	0.0496546	0.435784	829	317329	0.213798	0.274459
938.2	Chronic dermatitis due to solar radiation	Injuries & Poisonings	0.0690626	0.0889275	0.437385	259	315132	0.381561	0.491534
695.9	Unspecified erythematous condition	Dermatologic	0.0513624	0.0662218	0.437979	466	314995	0.28377	0.366031
375.2	Epiphora	Sense Organs	0.0372483	0.0481183	0.438873	883	282103	0.205792	0.265966
479	Other upper respiratory disease	Respiratory	0.0092304	0.0119423	0.439573	14970	302443	0.0509967	0.0660091
736	Other acquired deformities of limbs	Musculoskeletal	-0.0631234	0.0818043	0.440328	301	310018	-0.348748	0.452159
610.3	Fibrosclerosis of breast	Genitourinary	-0.0631289	0.082066	0.441747	299	314135	-0.348779	0.453604
721	Spondylosis and allied disorders	Musculoskeletal	-0.0362934	0.0471875	0.441815	909	304407	-0.200516	0.26082
296	Mood disorders	Mental Disorders	-0.0099296	0.0129147	0.441977	12688	276973	-0.0548597	0.0713836
586.2	Cyst of kidney, acquired	Genitourinary	-0.0306451	0.0400179	0.443805	1268	307459	-0.16931	0.22119
357	Inflammatory and toxic neuropathy	Neurological	0.0292731	0.0383214	0.444937	1392	319094	0.16173	0.211813
585.31	Renal dialysis	Genitourinary	-0.0478677	0.062861	0.446367	511	307459	-0.264463	0.347449
785	Abdominal pain	Symptoms	-0.00571115	0.0075082	0.446863	41432	279902	-0.0315533	0.0414997
182	Malignant neoplasm of uterus	Neoplasms	-0.0304272	0.0400095	0.446957	1274	291430	-0.168106	0.221143
38	Septicemia	Infectious Diseases	0.0199146	0.0262501	0.448063	2981	306059	0.110025	0.145091
603.1	Hydrocele	Genitourinary	-0.0292714	0.038593	0.448174	1373	301435	-0.16172	0.213313
426.23	Second degree AV block	Circulatory System	-0.0507982	0.0669965	0.448318	450	293222	-0.280653	0.370306
204.21	Myeloid leukemia, acute	Neoplasms	0.0613653	0.0812414	0.450042	310	316726	0.339035	0.449039
180.1	Cervical cancer	Neoplasms	0.0163035	0.0216037	0.45045	4439	291370	0.0900746	0.119408
965.2	Antirheumatics causing adverse effects in therapeutic use	Injuries & Poisonings	0.0486404	0.0644956	0.45075	490	293867	0.268731	0.356481
564	Functional digestive disorders	Digestive	-0.0345296	0.0458093	0.450988	966	252986	-0.190771	0.253198
512	Other symptoms of respiratory system	Respiratory	-0.0146363	0.019557	0.454222	5403	307642	-0.0808637	0.108095
957	Injury to other and unspecified nerves	Injuries & Poisonings	0.0653884	0.0875494	0.455139	267	320984	0.361262	0.4839
994.2	Sepsis	Injuries & Poisonings	0.0200969	0.0269421	0.455711	2827	318507	0.111033	0.148914
516.1	Hemoptysis	Respiratory	-0.0234097	0.031432	0.45641	2061	319189	-0.129335	0.17373
338.1	Acute pain	Neurological	-0.0521592	0.0702188	0.457597	409	320539	-0.288172	0.388109
289.5	Diseases of spleen	Hematopoietic	-0.0463162	0.062481	0.458521	517	313572	-0.255891	0.345341
530	Diseases of esophagus	Digestive	0.0378095	0.0510996	0.459349	782	281733	0.208892	0.282434
384	Other disorders of tympanic membrane	Sense Organs	-0.051532	0.0696498	0.459377	416	317329	-0.284707	0.384963
594.3	Calculus of ureter	Genitourinary	0.021183	0.0286805	0.46016	2498	313186	0.117033	0.158521
705.8	Hyperhidrosis	Dermatologic	-0.0431264	0.0584156	0.460351	592	311579	-0.238267	0.32287
496	Chronic airway obstruction	Respiratory	0.012381	0.0167825	0.460676	7486	287983	0.0684033	0.0927587
334	Degenerative disease of the spinal cord	Neurological	0.0277936	0.0376944	0.460915	1439	280147	0.153556	0.208341
300.12	Agorophobia, social phobia, and panic disorder	Mental Disorders	-0.0388365	0.0526997	0.461159	728	276973	-0.214566	0.291277
433.3	Cerebral ischemia	Circulatory System	0.0347328	0.047244	0.462231	917	311409	0.191894	0.261122
366	Cataract	Sense Organs	-0.00858129	0.0116829	0.462635	16094	300923	-0.0474104	0.0645726
599	Other symptoms/disorders or the urinary system	Genitourinary	-0.00400642	0.00547676	0.464455	101644	215800	-0.0221349	0.0302704
411.2	Myocardial infarction	Circulatory System	-0.00996032	0.0136396	0.465236	11731	289445	-0.0550294	0.0753867
569	Other disorders of intestine	Digestive	-0.00426598	0.00589033	0.468922	77757	241543	-0.023569	0.032556
715.2	Ankylosing spondylitis	Musculoskeletal	0.0533382	0.0740123	0.471115	373	310600	0.294686	0.409067
149.4	Cancer of larynx	Neoplasms	-0.0632393	0.0882387	0.473569	259	319184	-0.349388	0.487694
191	Malignant and unknown neoplasms of brain and nervous system	Neoplasms	0.0704921	0.0990034	0.476454	209	319574	0.389459	0.547187
628	Ovarian cyst	Genitourinary	-0.0149985	0.0210795	0.476761	4718	290015	-0.0828648	0.116506
614.52	Vaginitis and vulvovaginitis	Genitourinary	0.0497783	0.0701893	0.478199	415	312077	0.275018	0.387932
316	Substance addiction and disorders	Mental Disorders	0.0529319	0.0747	0.478577	366	291435	0.292441	0.412862
360.2	Progressive myopia	Sense Organs	-0.0645986	0.0912651	0.479062	242	310130	-0.356898	0.504416
596	Other disorders of bladder	Genitourinary	-0.0117345	0.0165963	0.479532	7589	307037	-0.0648314	0.0917264
214	Lipoma	Neoplasms	0.0239244	0.0338559	0.479781	1786	313909	0.132179	0.187119
256.4	Polycystic ovaries	Endocrine/Metabolic	0.0692926	0.0982144	0.480484	211	317732	0.382832	0.542823
574.3	Cholecystitis without cholelithiasis	Digestive	0.0192345	0.0272742	0.48067	2757	303813	0.106268	0.150742
532	Dysphagia	Digestive	0.0126825	0.0179869	0.48075	6421	281733	0.0700693	0.0994123
396	Abnormal heart sounds	Circulatory System	-0.0308504	0.0438016	0.481232	1056	314766	-0.170444	0.242087
411.9	Other acute and subacute forms of ischemic heart disease	Circulatory System	0.0293721	0.0418863	0.483157	1170	289445	0.162277	0.231501
510	Other diseases of lung	Respiratory	-0.0361481	0.0518071	0.485337	754	320540	-0.199713	0.286331
334.2	Anterior horn cell disease	Neurological	-0.065691	0.0958925	0.493313	219	280147	-0.362934	0.529979
153.2	Colon cancer	Neoplasms	0.0177097	0.0259144	0.494359	3070	294934	0.0978439	0.143224
788	Syncope and collapse	Symptoms	-0.0102673	0.0150958	0.496413	9173	312161	-0.0567254	0.0834309
627	Menopausal and postmenopausal disorders	Genitourinary	-0.0337214	0.0497513	0.497899	821	290015	-0.186306	0.274964
440	Atherosclerosis	Circulatory System	-0.067968	0.100356	0.498237	200	312625	-0.375514	0.554645
199	Neoplasm of uncertain behavior	Neoplasms	-0.0283795	0.0422351	0.501621	1138	224494	-0.156793	0.233422
367.8	Hypermetropia	Sense Organs	-0.062324	0.0928085	0.501881	234	318903	-0.344331	0.512927
573.3	Hepatomegaly	Digestive	0.0549143	0.0818463	0.502256	305	311623	0.303394	0.452342
198.6	Secondary malignancy of bone	Neoplasms	0.0207515	0.0309677	0.502794	2143	224494	0.114649	0.17115
964.1	Anticoagulants causing adverse effects	Injuries & Poisonings	-0.0593324	0.0885804	0.502976	257	293867	-0.327803	0.489559
195	Cancer, suspected or other	Neoplasms	0.0320458	0.0478601	0.503131	892	224494	0.177048	0.264509
53	Herpes zoster	Infectious Diseases	0.0523631	0.0783489	0.503922	333	315431	0.289299	0.433011
854	Complications of cardiac/vascular device, implant, and graft	Injuries & Poisonings	-0.0222146	0.033513	0.507417	1816	307340	-0.122733	0.185216
448	Disease of capillaries	Circulatory System	-0.0111674	0.0168696	0.507979	7340	312625	-0.0616986	0.0932325
276.6	Fluid overload	Endocrine/Metabolic	-0.0435774	0.0661065	0.509768	462	313905	-0.240759	0.365348
117	Mycoses	Infectious Diseases	0.018239	0.0277638	0.511223	2657	318673	0.100768	0.153441
320	Meningitis	Neurological	-0.0448758	0.0686404	0.513252	428	320255	-0.247933	0.37935
586	Other disorders of the kidney and ureters	Genitourinary	-0.0161459	0.0247566	0.514281	3344	307459	-0.0892039	0.13682
526.41	Temporomandibular joint disorder, unspecified	Digestive	-0.0619561	0.0952316	0.515315	222	305108	-0.342299	0.526308
496.21	Obstructive chronic bronchitis	Respiratory	-0.0178764	0.0276206	0.517493	2690	287983	-0.0987648	0.152648
245.21	Chronic lymphocytic thyroiditis	Endocrine/Metabolic	0.0630077	0.0976478	0.518763	215	303792	0.348109	0.539659
608	Other disorders of male genital organs	Genitourinary	-0.00708576	0.0110212	0.520276	19665	301435	-0.0391478	0.0609095
594	Urinary calculus	Genitourinary	-0.0111967	0.0174511	0.52113	6831	313186	-0.0618603	0.0964447
809	Fracture of unspecified bones	Injuries & Poisonings	-0.0453881	0.0707726	0.521313	403	316756	-0.250763	0.391129
465	Acute upper respiratory infections of multiple or unspecified sites	Respiratory	0.0167663	0.0261465	0.521365	2996	318330	0.0926312	0.1445
618.6	Vaginal enterocele, congenital or acquired	Genitourinary	-0.0354307	0.0557204	0.524863	654	309609	-0.19575	0.30794
250.2	Type 2 diabetes	Endocrine/Metabolic	-0.00685215	0.0108267	0.526804	18692	301041	-0.0378572	0.0598341
550	Abdominal hernia	Digestive	-0.00453035	0.00718525	0.528363	47454	273880	-0.0250295	0.0397093
626.13	Irregular menstrual cycle	Genitourinary	-0.020569	0.0327082	0.529438	1913	290015	-0.113641	0.180762
244.1	Secondary hypothyroidism	Endocrine/Metabolic	-0.0264505	0.042422	0.53295	1130	303792	-0.146135	0.234444
594.2	Calculus of lower urinary tract	Genitourinary	0.0311523	0.050171	0.534651	813	313186	0.172112	0.277268
198.3	Secondary malignant neoplasm of digestive systems	Neoplasms	-0.0225571	0.0363877	0.535317	1538	224494	-0.124625	0.201095
496.3	Bronchiectasis	Respiratory	0.0205808	0.0332479	0.53591	1853	287983	0.113706	0.183743
522.5	Periapical abscess	Digestive	-0.0251788	0.0407311	0.536463	1222	305108	-0.139109	0.225098
681.1	Cellulitis and abscess of fingers/toes	Dermatologic	0.0369549	0.0598613	0.537009	569	309738	0.204171	0.33082
480.5	Bronchopneumonia and lung abscess	Respiratory	0.0450562	0.0732116	0.538275	381	310999	0.248929	0.404598
722.9	Other and unspecified disc disorder	Musculoskeletal	-0.0141433	0.0230099	0.538778	3866	304407	-0.0781398	0.127162
497	Bronchitis	Respiratory	-0.0345642	0.0565643	0.541159	632	287983	-0.190962	0.312597
592.13	Chronic interstitial cystitis	Genitourinary	-0.0550028	0.0901712	0.541874	248	290777	-0.303883	0.498322
361.1	Retinal detachment with retinal defect	Sense Organs	-0.0230575	0.0378414	0.542312	1419	310130	-0.127389	0.209126
556.1	Ulceration of intestine	Digestive	0.0335378	0.055081	0.542603	673	252986	0.185292	0.304399
382	Otalgia	Sense Organs	-0.0492447	0.0808882	0.542657	308	317329	-0.27207	0.44702
371	Inflammation of the eye	Sense Organs	0.0435417	0.0718041	0.544252	396	311689	0.240562	0.396817
250	Diabetes mellitus	Endocrine/Metabolic	-0.006378	0.0105348	0.544899	19794	301041	-0.0352375	0.0582192
480.11	Pneumococcal pneumonia	Respiratory	0.011348	0.0187897	0.545877	5876	310999	0.0626964	0.103839
747.13	Congenital anomalies of great vessels	Congenital Anomalies	-0.0204089	0.0338779	0.546892	1777	318515	-0.112756	0.187222
306.9	Tension headache	Mental Disorders	0.0496087	0.0825835	0.548033	299	276973	0.274081	0.456385
568	Other disorders of peritoneum	Digestive	-0.0140676	0.0235297	0.549929	3713	241543	-0.0777217	0.130033
568.1	Peritoneal adhesions (postoperative) (postinfection)	Digestive	-0.0155417	0.0260422	0.550648	3023	241543	-0.0858657	0.143918
252.1	Hyperparathyroidism	Endocrine/Metabolic	-0.0302177	0.0506619	0.550869	789	317732	-0.166949	0.279975
189.2	Cancer of bladder	Neoplasms	0.0297407	0.0500424	0.552305	817	317158	0.164313	0.276551
696.42	Psoriatic arthropathy	Dermatologic	-0.0314716	0.0529885	0.552557	720	307340	-0.173876	0.292831
614.54	Abscess or ulceration of vulva	Genitourinary	-0.0508618	0.0857965	0.553302	274	312077	-0.281004	0.474138
386.1	Meniere's disease	Sense Organs	-0.0359477	0.0606878	0.553624	549	314885	-0.198606	0.33538
359.2	Myopathy	Neurological	-0.0380213	0.0643373	0.554542	488	319094	-0.210062	0.355547
686.4	Pyogenic granuloma	Dermatologic	-0.0432866	0.0734458	0.555615	374	309738	-0.239152	0.405884
535.6	Duodenitis	Digestive	0.00966007	0.0164336	0.55665	7735	290252	0.0533705	0.0908167
535.8	Other specified gastritis	Digestive	-0.00932966	0.01591	0.557606	8242	290252	-0.0515451	0.0879233
441.1	Acute vascular insufficiency of intestine	Circulatory System	-0.0512568	0.0874098	0.557609	264	312625	-0.283187	0.483051
427.6	Premature beats	Circulatory System	-0.0393206	0.0673851	0.559543	445	293222	-0.217241	0.372388
302	Sexual and gender identity disorders	Mental Disorders	-0.0455263	0.0780802	0.559846	331	276973	-0.251526	0.431492
564.9	Personal history of diseases of digestive system	Digestive	0.00687398	0.0117977	0.560128	15579	252986	0.0379778	0.0651974
733	Other disorders of bone and cartilage	Musculoskeletal	0.0349884	0.0603139	0.561844	561	308794	0.193306	0.33331
597.1	Urethral stricture (not specified as infectious)	Genitourinary	0.0142883	0.024711	0.563118	3367	307037	0.0789408	0.136559
574.1	Cholelithiasis	Digestive	-0.00877204	0.0151719	0.563144	9102	303813	-0.0484643	0.0838434
345.11	Generalized convulsive epilepsy	Neurological	-0.0384479	0.0665275	0.563315	456	280147	-0.212419	0.367647
979	Adverse drug events and drug allergies	Injuries & Poisonings	0.0308454	0.0538411	0.566715	703	293867	0.170416	0.297538
751.11	Congenital anomalies of female genital organs	Congenital Anomalies	0.0392974	0.0686858	0.567232	432	319141	0.217113	0.379573
255.21	Glucocorticoid deficiency	Endocrine/Metabolic	0.0427745	0.0749502	0.568199	363	317732	0.236323	0.41419
599.2	Retention of urine	Genitourinary	-0.0101223	0.0177874	0.569309	6721	215800	-0.0559243	0.098297
304	Adjustment reaction	Mental Disorders	-0.0450715	0.0794922	0.570719	319	276973	-0.249014	0.439289
686.3	Pilonidal cyst	Dermatologic	0.0330296	0.0582768	0.570869	600	309738	0.182484	0.322048
473.4	Voice disturbance	Respiratory	-0.0245803	0.0433698	0.570877	1078	302443	-0.135803	0.23967
503	Pulmonary congestion and hypostasis	Respiratory	0.0372598	0.0658574	0.571554	471	309785	0.205855	0.36394
8.52	Intestinal infection due to C. difficile	Infectious Diseases	-0.0320452	0.0567257	0.572132	629	312365	-0.177045	0.313477
977	Personal history of allergy to medicinal agents	Injuries & Poisonings	0.0528538	0.0936278	0.572407	233	293867	0.29201	0.517404
274.21	Chondrocalcinosis	Endocrine/Metabolic	0.047909	0.0848924	0.572516	283	319402	0.264691	0.469131
472	Chronic pharyngitis and nasopharyngitis	Respiratory	0.0263192	0.046762	0.573548	932	302443	0.14541	0.258415
481	Influenza	Respiratory	0.00823299	0.014644	0.573973	9810	310999	0.0454862	0.0809252
634.1	Missed abortion/Hydatidiform mole	Pregnancy Complications	-0.0236971	0.0422364	0.574757	1170	313232	-0.130923	0.233405
555.1	Regional enteritis	Digestive	0.0190142	0.0339252	0.575155	1776	252986	0.105051	0.187476
686.1	Carbuncle and furuncle	Dermatologic	0.0162931	0.029357	0.578895	2373	309738	0.0900173	0.162231
172.11	Melanomas of skin	Neoplasms	-0.0153336	0.0276419	0.579083	2671	307584	-0.0847163	0.152753
599.5	Frequency of urination and polyuria	Genitourinary	-0.0124922	0.0226038	0.580496	4040	215800	-0.0690177	0.124911
433.8	Late effects of cerebrovascular disease	Circulatory System	0.022284	0.0404112	0.581338	1251	311409	0.123116	0.223317
217.1	Nevus, non-neoplastic	Neoplasms	0.0325294	0.0590529	0.581736	585	313013	0.17972	0.326333
531.3	Duodenal ulcer	Digestive	0.0143421	0.0260775	0.582335	3019	313816	0.079238	0.144107
571.5	Other chronic nonalcoholic liver disease	Digestive	-0.0193356	0.0352129	0.582933	1638	311623	-0.106827	0.19459
756	Other congenital musculoskeletal anomalies	Congenital Anomalies	-0.0277794	0.0506344	0.583262	789	320431	-0.153477	0.279811
612.2	Hypertrophy of breast (Gynecomastia)	Genitourinary	0.0270231	0.0493153	0.583715	838	314135	0.149299	0.272521
595	Hydronephrosis	Genitourinary	-0.0176056	0.0321501	0.583962	1971	313186	-0.0972685	0.177665
614.32	Chronic inflammatory pelvic disease	Genitourinary	0.0382255	0.0698492	0.584202	418	312077	0.211191	0.385994
374	Other disorders of eyelids	Sense Organs	-0.0139072	0.0255224	0.585822	3137	311689	-0.0768351	0.141039
338.2	Chronic pain	Neurological	-0.038828	0.0713976	0.58656	396	320539	-0.214519	0.394549
707.1	Decubitus ulcer	Dermatologic	-0.0432039	0.0794754	0.586708	320	319821	-0.238695	0.439187
530.7	Gastroesophageal laceration-hemorrhage syndrome	Digestive	-0.0428058	0.078775	0.586859	325	281733	-0.236496	0.435317
379.2	Disorders of vitreous body	Sense Organs	-0.0207493	0.0384776	0.589709	1374	282103	-0.114637	0.21263
476	Allergic rhinitis	Respiratory	-0.0235823	0.0438905	0.591061	1052	302443	-0.130289	0.242541
324	Other CNS infection and poliomyelitis	Neurological	0.0456779	0.085387	0.592683	280	320255	0.252364	0.471852
442.1	Aortic aneurysm	Circulatory System	-0.0319161	0.0597003	0.592923	569	312625	-0.176332	0.329907
458.1	Orthostatic hypotension	Circulatory System	0.020862	0.0392296	0.59487	1341	190139	0.115259	0.216784
317.1	Alcoholism	Mental Disorders	-0.00831021	0.0157166	0.596977	8478	291435	-0.0459127	0.0868504
574.12	Cholelithiasis with other cholecystitis	Digestive	-0.0103771	0.0196322	0.5971	5359	303813	-0.057332	0.108488
613.1	Inflammatory disease of breast	Genitourinary	0.0279899	0.0529976	0.597405	726	315648	0.154641	0.292866
579.8	Nonspecific abnormal findings in stool contents	Digestive	-0.018268	0.0345915	0.597425	1701	297050	-0.100928	0.191153
427.8	Sinoatrial node dysfunction (Bradycardia)	Circulatory System	-0.0366939	0.0700579	0.600442	412	293222	-0.202729	0.38714
241.2	Nontoxic multinodular goiter	Endocrine/Metabolic	-0.0282207	0.0539229	0.600729	698	303792	-0.155915	0.297978
760	Back pain	Symptoms	-0.00977947	0.0188494	0.603885	5797	315537	-0.0540302	0.104161
556	Ulceration of the lower GI tract	Digestive	0.0357258	0.0688986	0.60409	430	252986	0.19738	0.380732
521.1	Dental caries	Digestive	-0.0130854	0.0253539	0.605778	3181	305108	-0.072295	0.140105
443.7	Peripheral angiopathy in diseases classified elsewhere	Circulatory System	0.0363776	0.0707228	0.606994	408	312625	0.200981	0.390811
386	Vertiginous syndromes and other disorders of vestibular system	Sense Organs	0.0161704	0.0314385	0.607008	2068	314885	0.0893391	0.173728
395.2	Nonrheumatic aortic valve disorders	Circulatory System	0.046976	0.0914896	0.607631	244	314766	0.259536	0.505567
571	Chronic liver disease and cirrhosis	Digestive	0.0316876	0.062013	0.609362	530	311623	0.17507	0.34268
475	Chronic sinusitis	Respiratory	-0.0144063	0.0281934	0.609365	2564	302443	-0.0795927	0.155795
418.1	Precordial pain	Circulatory System	0.012082	0.0238142	0.611913	3626	289592	0.0667514	0.131595
272.9	Unspecified disorder of lipoid metabolism	Endocrine/Metabolic	-0.0485778	0.0958666	0.612349	220	285396	-0.268386	0.529752
474	Acute and chronic tonsillitis	Respiratory	0.0298017	0.0588425	0.61253	588	302443	0.16465	0.325159
79	Viral infection	Infectious Diseases	0.0112838	0.0222914	0.612721	4135	315431	0.0623413	0.123181
519.9	Symptoms involving respiratory system and other chest symptoms	Respiratory	0.0415139	0.0822702	0.613836	301	259819	0.229359	0.454618
165	Cancer within the respiratory system	Neoplasms	0.0133702	0.0266421	0.615776	2898	318419	0.0738685	0.147222
184.2	Cancer of other female genital organs	Neoplasms	0.0404824	0.0808547	0.616596	312	299157	0.22366	0.446795
803.3	Fracture of clavicle or scapula	Injuries & Poisonings	0.0415329	0.0829786	0.616705	296	316756	0.229464	0.458531
681	Superficial cellulitis and abscess	Dermatologic	-0.0266851	0.0534158	0.617376	709	309738	-0.147431	0.29517
613	Other nonmalignant breast conditions	Genitourinary	0.0375317	0.0751358	0.617415	363	315648	0.207357	0.415192
312	Conduct disorders	Mental Disorders	0.020898	0.0418472	0.617505	1169	319579	0.115459	0.231243
280.2	Iron deficiency anemia secondary to blood loss (chronic)	Hematopoietic	0.0329131	0.0659953	0.617977	468	302401	0.181841	0.364683
512.1	Wheezing	Respiratory	-0.0469471	0.0942585	0.618436	227	307642	-0.259376	0.520862
840	Sprains and strains	Injuries & Poisonings	-0.0325377	0.0654096	0.618875	472	320824	-0.179766	0.361446
200	Myeloproliferative disease	Neoplasms	-0.0275817	0.0555127	0.619293	657	316726	-0.152385	0.306757
560.1	Paralytic ileus	Digestive	0.031425	0.0632776	0.619456	510	252986	0.173619	0.349665
596.5	Functional disorders of bladder	Genitourinary	-0.0174371	0.0351578	0.619918	1645	307037	-0.0963375	0.194278
362.29	Macular degeneration (senile) of retina NOS	Sense Organs	-0.0152316	0.0308358	0.621335	2151	309220	-0.0841526	0.170394
801.1	Fracture of foot	Injuries & Poisonings	0.0348363	0.0707608	0.622499	407	316756	0.192466	0.391014
350.3	Lack of coordination	Neurological	-0.0370617	0.0753373	0.622759	356	318594	-0.204761	0.416303
627.4	Premenopausal menorrhagia	Genitourinary	-0.039075	0.0794383	0.622796	320	290015	-0.215884	0.438965
805	Fracture of vertebral column without mention of spinal cord injury	Injuries & Poisonings	-0.0385702	0.0784469	0.622951	328	316756	-0.213095	0.433487
636	Early or threatened labor; hemorrhage in early pregnancy	Pregnancy Complications	0.0201554	0.0410899	0.623767	1247	313232	0.111356	0.227057
172.3	Carcinoma in situ of skin	Neoplasms	0.0272714	0.0557167	0.624512	657	307584	0.150671	0.307882
732	Osteochondropathies	Musculoskeletal	-0.0469989	0.0963326	0.625634	217	308794	-0.259663	0.532319
519.2	Respiratory complications	Respiratory	-0.0405051	0.0835773	0.62793	289	259819	-0.223785	0.461834
747.12	Valvular heart disease/ heart chambers	Congenital Anomalies	-0.0448084	0.0930323	0.630059	233	318515	-0.24756	0.51408
961.1	Poisoning/allergy of sulfonamides	Injuries & Poisonings	-0.0230946	0.0481635	0.63158	875	293867	-0.127594	0.266142
416	Cardiomegaly	Circulatory System	-0.0135493	0.0282874	0.631948	2559	314767	-0.074858	0.156311
530.11	GERD	Digestive	0.0058349	0.0122737	0.634502	14170	281733	0.032237	0.0678217
362.2	Degeneration of macula and posterior pole of retina	Sense Organs	-0.0146365	0.0308157	0.634808	2154	309220	-0.0808649	0.170281
540.1	Appendicitis	Digestive	0.0241997	0.0512713	0.636932	775	317549	0.1337	0.283314
969	Poisoning by psychotropic agents	Injuries & Poisonings	0.0151321	0.0322798	0.639229	1961	293867	0.0836026	0.178371
614.3	Pelvic inflammatory disease (PID)	Genitourinary	0.0428301	0.0914157	0.639413	244	312077	0.23663	0.505142
473	Diseases of the larynx and vocal cords	Respiratory	0.0168118	0.0359462	0.640003	1580	302443	0.0928831	0.19863
696.41	Psoriasis vulgaris	Dermatologic	0.0162856	0.034898	0.640741	1676	307340	0.089976	0.192838
703	Diseases of nail, NOS	Dermatologic	-0.0349686	0.0750175	0.641116	359	314644	-0.193196	0.414529
157	Pancreatic cancer	Neoplasms	0.0270231	0.0587394	0.64548	591	305740	0.149299	0.324578
220	Benign neoplasm of ovary	Neoplasms	0.0172345	0.0374755	0.645597	1460	289869	0.0952181	0.207079
573.5	Jaundice (not of newborn)	Digestive	0.0214598	0.046966	0.647726	924	311623	0.118563	0.259521
323	Encephalitis	Neurological	0.0223813	0.049089	0.648439	845	320255	0.123653	0.271252
226	Benign neoplasm of thyroid glands	Neoplasms	0.0400273	0.0881889	0.649915	262	319770	0.221145	0.487307
577.2	Chronic pancreatitis	Digestive	0.0283978	0.0626439	0.650318	519	319074	0.156894	0.346152
614.4	Inflammatory diseases of uterus, except cervix	Genitourinary	-0.0368773	0.0817706	0.652	302	312077	-0.203742	0.45184
200.1	Polycythemia vera	Neoplasms	0.0320518	0.0714851	0.653886	399	311049	0.177082	0.395004
726.3	Bursitis	Musculoskeletal	0.0277169	0.061893	0.654283	532	298548	0.153132	0.342001
916	Contusion	Injuries & Poisonings	0.0167713	0.0375074	0.65477	1450	319884	0.0926589	0.207254
394.3	Aortic valve disease	Circulatory System	-0.0177679	0.039892	0.656031	1279	314766	-0.0981651	0.220431
415	Pulmonary heart disease	Circulatory System	0.0105182	0.0236193	0.656088	3685	314767	0.0581115	0.130513
216	Benign neoplasm of skin	Neoplasms	-0.00723146	0.0164061	0.659374	7706	313013	-0.0399528	0.0906548
565.1	Anal and rectal polyp	Digestive	-0.0073779	0.0167403	0.659411	7492	241543	-0.0407619	0.0925013
227.2	Benign neoplasm of parathyroid gland	Neoplasms	0.0321886	0.0733378	0.660727	379	319770	0.177838	0.40524
530.1	Esophagitis, GERD and related diseases	Digestive	-0.00656683	0.0149967	0.66147	9329	281733	-0.0362808	0.0828666
350.1	Abnormal involuntary movements	Neurological	0.0206559	0.0473911	0.662938	907	318594	0.114121	0.261866
600	Hyperplasia of prostate	Genitourinary	0.00621968	0.0142779	0.663116	11315	300940	0.0343629	0.0788947
351	Other peripheral nerve disorders	Neurological	0.00563418	0.0129429	0.663338	12644	306410	0.0311281	0.0715181
389.4	Tinnitus	Sense Organs	0.0268773	0.0622999	0.666165	525	311515	0.148493	0.344246
530.12	Ulcer of esophagus	Digestive	-0.00847755	0.019888	0.669915	5242	281733	-0.0468373	0.109893
702.1	Actinic keratosis	Dermatologic	-0.0119	0.0279345	0.670111	2622	315803	-0.0657458	0.154355
694.2	Other dyschromia	Dermatologic	-0.0216201	0.0508157	0.6705	785	314995	-0.119448	0.280788
352.1	Trigeminal nerve disorders [CN5]	Neurological	-0.0283741	0.066891	0.671432	452	306410	-0.156763	0.369613
150	Cancer of esophagus	Neoplasms	-0.0223517	0.0533243	0.675096	714	305740	-0.12349	0.294648
290.11	Alzheimer's disease	Mental Disorders	0.030025	0.071952	0.676464	394	314703	0.165884	0.397576
447.1	Stricture of artery	Circulatory System	-0.0201632	0.0483501	0.67666	870	312625	-0.111399	0.267163
745	Pain in joint	Musculoskeletal	-0.0134649	0.0326368	0.679922	1910	319424	-0.074392	0.180337
289.4	Lymphadenitis	Hematopoietic	-0.0114273	0.0277113	0.680069	2658	313572	-0.063134	0.15312
285.2	Anemia of chronic disease	Hematopoietic	0.0343689	0.0837401	0.681495	291	302401	0.189883	0.462711
430.2	Intracerebral hemorrhage	Circulatory System	-0.0219355	0.0534492	0.681513	710	311409	-0.121191	0.295337
202.21	Nodular lymphoma	Neoplasms	0.0299444	0.0731337	0.682212	381	316726	0.165439	0.404104
372	Disorders of conjunctiva	Sense Organs	-0.0182538	0.0446391	0.682599	1018	311689	-0.10085	0.246656
286.12	Congenital deficiency of other clotting factors (including factor VII)	Hematopoietic	0.0336033	0.0827845	0.684806	297	318651	0.185654	0.457429
585.3	Chronic renal failure [CKD]	Genitourinary	0.0114317	0.0284741	0.688068	2533	307459	0.0631588	0.157334
292.1	Aphasia/speech disturbance	Mental Disorders	-0.0146683	0.0366027	0.688609	1517	314703	-0.0810402	0.202249
590	Pyelonephritis	Genitourinary	-0.00919331	0.0231066	0.690729	3841	290777	-0.0507918	0.127676
263	Other nutritional deficiency	Endocrine/Metabolic	0.0145427	0.0367173	0.692052	1513	318943	0.0803464	0.202882
613.7	Other signs and symptoms in breast	Genitourinary	-0.0208572	0.0526846	0.692187	731	315648	-0.115233	0.291109
519.8	Other diseases of respiratory system, NEC	Respiratory	-0.00605755	0.0153575	0.693258	8896	259819	-0.0334671	0.0848577
149	Cancer of larynx, pharynx, nasal cavities	Neoplasms	-0.0183662	0.0466544	0.693828	932	319184	-0.101471	0.257789
149.1	Cancer of oropharynx	Neoplasms	-0.0353133	0.089719	0.693877	251	319184	-0.195101	0.495742
702.2	Seborrheic keratosis	Dermatologic	-0.0100204	0.0256919	0.69652	3100	315803	-0.0553614	0.14196
578.2	Blood in stool	Digestive	0.0107694	0.0276292	0.696696	2688	297050	0.0594995	0.152665
624.9	stress incontinence, female	Genitourinary	-0.00727903	0.0187384	0.697679	5958	311968	-0.0402156	0.103539
202.2	Non-Hodgkins lymphoma	Neoplasms	-0.00942627	0.0243679	0.698882	3453	316726	-0.0520788	0.134645
635.2	Antepartum hemorrhage, abruptio placentae, and placenta previa	Pregnancy Complications	-0.0184636	0.0478099	0.699358	917	313232	-0.102009	0.264173
726.1	Enthesopathy	Musculoskeletal	-0.00683527	0.0177514	0.700197	6569	298548	-0.0377639	0.0980849
218.1	Uterine leiomyoma	Neoplasms	-0.00555249	0.0144556	0.7009	10326	301335	-0.0306767	0.079874
276.11	Hyperosmolality and/or hypernatremia	Endocrine/Metabolic	0.0352029	0.0917513	0.701218	242	313905	0.194491	0.506969
569.2	Gastrointestinal complications	Digestive	0.0253214	0.0664239	0.703048	462	241543	0.139897	0.367023
717	Polymyalgia Rheumatica	Musculoskeletal	-0.0161611	0.042548	0.704069	1124	320210	-0.089288	0.235097
966	Poisoning by anticonvulsants and anti-Parkinsonism drugs	Injuries & Poisonings	0.0235107	0.0623048	0.705914	524	293867	0.129893	0.344262
512.9	Other dyspnea	Respiratory	0.0177154	0.0469643	0.706018	923	307642	0.0978752	0.259499
618	Genital prolapse	Genitourinary	0.0217918	0.0580287	0.707263	607	309609	0.120397	0.320635
212	Benign neoplasm of respiratory and intrathoracic organs	Neoplasms	0.0285948	0.0763857	0.708146	349	320985	0.157982	0.422064
782.3	Edema	Symptoms	0.0130851	0.0349623	0.708209	1671	319498	0.0722932	0.193182
747.11	Cardiac shunt/ heart septal defect	Congenital Anomalies	0.0222883	0.059681	0.708808	571	318515	0.12314	0.329764
624.2	Atrophy of female genital tract	Genitourinary	-0.0252747	0.0685588	0.712383	431	311968	-0.139639	0.378816
323.8	Encephalitis, non-infectious	Neurological	0.0209269	0.0571991	0.71447	622	320255	0.115618	0.316049
480	Pneumonia	Respiratory	0.00845841	0.0231899	0.715302	3831	310999	0.0467315	0.128134
704	Diseases of hair and hair follicles	Dermatologic	-0.00725311	0.019947	0.716142	5171	314644	-0.0400724	0.110215
528	Diseases of the oral soft tissues, excluding lesions specific for gingiva and tongue	Digestive	-0.0113113	0.0317325	0.721498	2022	315742	-0.0624933	0.175334
297.2	Suicide or self-inflicted injury	Mental Disorders	-0.00976769	0.0274767	0.722223	2708	276973	-0.0539651	0.151819
81	Infection/inflammation of internal prosthetic device; implant; and graft	Infectious Diseases	0.0101692	0.0289038	0.724966	2448	314725	0.0561835	0.159704
70.9	Hepatitis NOS	Infectious Diseases	0.0237006	0.0679217	0.727135	441	315431	0.130942	0.375292
946	Anaphylactic shock NOS	Injuries & Poisonings	0.0214707	0.0618532	0.728498	532	315132	0.118623	0.341761
596.1	Bladder neck obstruction	Genitourinary	-0.0110798	0.0322381	0.731082	1980	307037	-0.0612145	0.178127
349	Other and unspecified disorders of the nervous system	Neurological	-0.00262073	0.00762551	0.731087	39832	280147	-0.0144792	0.0421336
550.5	Ventral hernia	Digestive	0.00829917	0.0242218	0.731875	3503	273880	0.0458517	0.133834
426.31	Right bundle branch block	Circulatory System	-0.0124179	0.0364061	0.733033	1539	293222	-0.0686071	0.201156
572	Ascites (non malignant)	Digestive	-0.0123435	0.0361921	0.733061	1552	311623	-0.0681963	0.199974
701.5	Abnormal granulation tissue	Dermatologic	-0.0219842	0.0653869	0.736707	473	316259	-0.12146	0.361284
562.1	Diverticulosis	Digestive	-0.0030749	0.00917729	0.737584	27262	252986	-0.0169884	0.0507075
306	Other mental disorder	Mental Disorders	-0.00294058	0.00890525	0.741243	28767	276973	-0.0162463	0.0492043
687.1	Rash and other nonspecific skin eruption	Dermatologic	0.0100197	0.0305879	0.743235	2183	316006	0.0553577	0.169008
614.5	Inflammatory disease of cervix, vagina, and vulva	Genitourinary	0.025563	0.0784142	0.744425	332	312077	0.141232	0.433262
443.9	Peripheral vascular disease, unspecified	Circulatory System	-0.00920544	0.0283129	0.745081	2564	312625	-0.0508588	0.156437
634.3	Ectopic pregnancy	Pregnancy Complications	0.0251988	0.0776011	0.745391	339	313232	0.13922	0.428769
348.2	Cerebral edema and compression of brain	Neurological	0.0290484	0.0898443	0.746453	252	280147	0.160488	0.496416
480.1	Bacterial pneumonia	Respiratory	-0.0151643	0.0469937	0.746931	919	310999	-0.0837807	0.259654
619.5	Noninflammatory disorders of vulva and perineum	Genitourinary	0.0125413	0.0389164	0.747255	1353	272698	0.0692888	0.215025
709.2	Sicca syndrome	Dermatologic	0.020133	0.0629305	0.749026	515	236907	0.111232	0.347709
38.1	Gram negative septicemia	Infectious Diseases	0.0158264	0.0495469	0.749405	830	306059	0.0874389	0.273761
613.8	Other specified disorders of breast	Genitourinary	0.0245241	0.0769814	0.750051	343	315648	0.135492	0.425344
701.4	Keloid scar	Dermatologic	0.0303852	0.0959466	0.75148	221	316259	0.167874	0.530132
250.22	Type 2 diabetes with renal manifestations	Endocrine/Metabolic	0.0313212	0.100179	0.754545	203	301041	0.173045	0.553517
578.1	Hematemesis	Digestive	0.00995215	0.0320931	0.756483	1985	297050	0.0549842	0.177322
622.2	Mucous polyp of cervix	Genitourinary	0.00741706	0.0244759	0.761863	3453	308667	0.0409782	0.135235
751.2	Congenital anomalies of urinary system	Congenital Anomalies	-0.0143702	0.0478157	0.763771	887	319141	-0.0793931	0.264193
835	Internal derangement of knee	Injuries & Poisonings	0.00667462	0.0222457	0.764147	4154	314994	0.0368763	0.122913
331.1	Hydrocephalus	Neurological	-0.0192332	0.0644099	0.765241	488	280147	-0.106261	0.355879
272.1	Hyperlipidemia	Endocrine/Metabolic	-0.00602929	0.0201974	0.765307	5110	285396	-0.033311	0.111595
870.3	Other open wound of head and face	Injuries & Poisonings	-0.00774977	0.0261621	0.767061	2991	313000	-0.0428164	0.144552
189.4	Malignant neoplasm of other urinary organs	Neoplasms	0.00757983	0.0256258	0.767392	3143	317158	0.0418775	0.141588
41.1	Staphylococcus infections	Infectious Diseases	-0.00755486	0.0255881	0.767804	3125	306059	-0.0417396	0.14138
519	Other diseases of respiratory system, not elsewhere classified	Respiratory	-0.00188935	0.00642557	0.768731	60900	259819	-0.0104384	0.0355027
228	Hemangioma and lymphangioma, any site	Neoplasms	0.0103968	0.0356128	0.770332	1607	319727	0.057441	0.196768
989	Toxic effect of other substances, chiefly nonmedicinal as to source	Injuries & Poisonings	0.0109747	0.0380597	0.773075	1406	319828	0.0606337	0.210288
727.5	Rupture of synovium	Musculoskeletal	-0.0223198	0.0777113	0.773948	335	298548	-0.123314	0.429371
714	Rheumatoid arthritis and other inflammatory polyarthropathies	Musculoskeletal	-0.00448847	0.0157104	0.775107	8467	310600	-0.0247982	0.0868031
580.2	Nephrotic syndrome without mention of glomerulonephritis	Genitourinary	-0.0184543	0.0647513	0.775642	483	307459	-0.101957	0.357764
288	Diseases of white blood cells	Hematopoietic	0.0165165	0.0580775	0.776114	603	313572	0.0912514	0.32089
507	Pleurisy; pleural effusion	Respiratory	-0.00508571	0.0179074	0.77641	6485	309785	-0.0280978	0.0989416
587	Kidney replaced by transpant	Genitourinary	0.0202086	0.0722055	0.779572	390	307459	0.11165	0.398949
388	Other disorders of ear	Sense Organs	0.00410863	0.0147189	0.780138	9662	311515	0.0226996	0.0813249
444.1	Arterial embolism and thrombosis of lower extremity artery	Circulatory System	0.0167655	0.0604496	0.781514	558	312625	0.0926269	0.333995
112	Candidiasis	Infectious Diseases	0.00854546	0.0312117	0.784246	2096	318673	0.0472125	0.17245
426.4	Anomalous atrioventricular excitation	Circulatory System	-0.0253484	0.092701	0.784513	235	293222	-0.140046	0.512189
530.5	Disorders of esophageal motility	Digestive	-0.0152364	0.0564809	0.787344	635	281733	-0.084179	0.312066
300.13	Phobia	Mental Disorders	-0.0169962	0.0633279	0.788403	505	276973	-0.0939018	0.349897
751.12	Congenital anomalies of male genital organs	Congenital Anomalies	-0.0251281	0.0956992	0.792879	221	319141	-0.138829	0.528752
622	Polyp of female genital organs	Genitourinary	-0.0169455	0.0649002	0.794015	482	308667	-0.0936214	0.358583
807	Fracture of ribs	Injuries & Poisonings	0.0251512	0.096801	0.795	217	316756	0.138957	0.534839
504	Other alveolar and parietoalveolar pneumonopathy	Respiratory	-0.0212743	0.0821541	0.795669	300	309785	-0.117538	0.453913
798	Malaise and fatigue	Symptoms	-0.00682054	0.0265356	0.797153	2902	317902	-0.0376826	0.146613
687.4	Disturbance of skin sensation	Dermatologic	0.00678934	0.0264645	0.79753	2920	316006	0.0375101	0.14622
54	Herpes simplex	Infectious Diseases	0.0251777	0.0981491	0.797546	211	315431	0.139103	0.542287
250.1	Type 1 diabetes	Endocrine/Metabolic	0.00702893	0.0278557	0.800783	2640	301041	0.0388339	0.153906
850	Hemorrhage or hematoma complicating a procedure	Injuries & Poisonings	-0.00490351	0.0197959	0.804364	5256	307340	-0.0270912	0.109374
288.11	Neutropenia	Hematopoietic	0.00620547	0.0250911	0.804663	3255	313572	0.0342843	0.138631
369.5	Conjunctivitis, infectious	Sense Organs	0.0238258	0.0966158	0.805215	218	311689	0.131634	0.533813
520.2	Disturbances in tooth eruption	Digestive	0.00721053	0.0293011	0.805617	2385	305108	0.0398372	0.161892
528.11	Stomatitis and mucositis (ulcerative)	Digestive	-0.0174199	0.0707915	0.805625	404	315742	-0.0962428	0.391131
781	Symptoms involving nervous and musculoskeletal systems	Symptoms	-0.00244117	0.0100069	0.807271	21773	299559	-0.0134871	0.0552891
389	Hearing loss	Sense Organs	-0.00624533	0.025699	0.807992	3102	311515	-0.0345046	0.14199
215	Other benign neoplasm of connective and other soft tissue	Neoplasms	-0.0102918	0.0426909	0.809496	1114	313909	-0.0568605	0.235872
189.11	Malignant neoplasm of kidney, except pelvis	Neoplasms	-0.0106937	0.0449089	0.811788	1008	317158	-0.0590811	0.248126
428.1	Congestive heart failure (CHF) NOS	Circulatory System	0.00750024	0.031938	0.814335	2012	315261	0.0414378	0.17646
420.21	Acute pericarditis	Circulatory System	0.0224126	0.0957089	0.814849	222	318144	0.123827	0.5288
695.7	Prurigo and Lichen	Dermatologic	0.0118079	0.0511728	0.817513	777	314995	0.0652368	0.282734
204.12	Lymphoid leukemia, chronic	Neoplasms	-0.014633	0.0636954	0.818298	500	316726	-0.0808454	0.351922
191.11	Cancer of brain	Neoplasms	-0.0146426	0.0644765	0.820347	487	319574	-0.0808982	0.356237
555.2	Ulcerative colitis	Digestive	0.0057883	0.0258044	0.822513	3085	252986	0.0319795	0.142571
365.2	Primary angle-closure glaucoma	Sense Organs	-0.0119836	0.0539387	0.824181	698	310130	-0.0662078	0.298015
740.2	Osteoarthrosis, generalized	Musculoskeletal	-0.0130992	0.0596753	0.826255	569	299903	-0.0723713	0.32971
368.4	Visual field defects	Sense Organs	0.017172	0.0788272	0.827551	327	318042	0.0948728	0.435525
385.5	Tympanosclerosis and middle ear disease related to otitis media	Sense Organs	0.02051	0.094449	0.828088	228	317329	0.113315	0.521836
327.3	Sleep apnea	Neurological	0.00459952	0.0211876	0.828142	4603	315929	0.0254117	0.117063
362.4	Retinal vascular changes and abnomalities	Sense Organs	0.010586	0.0487818	0.828203	856	309220	0.0584859	0.269522
747.1	Cardiac congenital anomalies	Congenital Anomalies	-0.0211154	0.0985714	0.83038	208	318515	-0.11666	0.544612
331.9	Cerebral degeneration, unspecified	Neurological	0.0150783	0.0706078	0.830898	408	280147	0.0833056	0.390111
165.1	Cancer of bronchus; lung	Neoplasms	0.00658797	0.0309184	0.831268	2142	318419	0.0363976	0.170826
938	Dermatitis due to solar radiation	Injuries & Poisonings	-0.00609469	0.028635	0.831451	2496	315132	-0.0336723	0.15821
523.32	Chronic periodontitis	Digestive	-0.0125075	0.0594617	0.833398	573	305108	-0.0691024	0.328529
524.3	Anomalies of tooth position/malocclusion	Digestive	0.017341	0.0836419	0.835757	290	305108	0.0958065	0.462125
333.4	Torsion dystonia	Neurological	0.0182595	0.0880767	0.835765	262	280147	0.100881	0.486627
577.1	Acute pancreatitis	Digestive	0.00766713	0.0370389	0.836008	1485	319074	0.0423598	0.204641
791	Gangrene	Symptoms	-0.0120215	0.0597415	0.840522	568	320766	-0.0664173	0.330074
433.12	Cerebral atherosclerosis	Circulatory System	-0.0187014	0.0932699	0.841083	233	311409	-0.103323	0.515319
429.3	Symptoms involving cardiovascular system	Circulatory System	0.0199077	0.099609	0.841591	205	315261	0.109987	0.550342
626.14	Irregular menstrual bleeding	Genitourinary	0.0046382	0.0233114	0.842289	3864	290015	0.0256254	0.128796
766	Neuralgia, neuritis, and radiculitis NOS	Symptoms	0.0162256	0.0829992	0.845009	295	319821	0.089644	0.458572
594.1	Calculus of kidney	Genitourinary	0.00486668	0.0250912	0.846208	3263	313186	0.0268877	0.138629
622.1	Polyp of corpus uteri	Genitourinary	-0.00309654	0.0162874	0.849216	8003	308667	-0.0171079	0.0899882
709.7	Unspecified diffuse connective tissue disease	Dermatologic	0.00110996	0.00584952	0.849503	80908	236907	0.0061324	0.0323187
578.9	Hemorrhage of gastrointestinal tract	Digestive	-0.00367621	0.0196777	0.851801	5328	297050	-0.0203106	0.108719
327	Sleep disorders	Neurological	0.00814093	0.0448968	0.856112	1010	315929	0.0449775	0.248055
189	Cancer of urinary organs (incl. kidney and bladder)	Neoplasms	-0.00473188	0.0264936	0.858248	2936	317158	-0.026143	0.146377
368.1	Amblyopia	Sense Organs	0.0110612	0.0622182	0.858895	525	318042	0.0611117	0.343755
269	Proteinuria	Endocrine/Metabolic	0.0135344	0.0767396	0.860005	345	320606	0.0747755	0.423985
225.1	Benign neoplasm of brain, cranial nerves, meninges	Neoplasms	0.00885169	0.0502753	0.860243	805	319574	0.0489044	0.277771
478	Throat pain	Respiratory	0.0126458	0.0731265	0.862706	380	302443	0.0698664	0.404023
496.2	Chronic bronchitis	Respiratory	0.0145378	0.0843221	0.863117	286	287983	0.0803193	0.465878
706.2	Sebaceous cyst	Dermatologic	0.00260645	0.0152756	0.864516	8932	311579	0.0144003	0.0843972
368	Visual disturbances	Sense Organs	0.00739214	0.0437439	0.865807	1063	318042	0.0408405	0.241684
260.6	Anorexia	Endocrine/Metabolic	-0.00833324	0.0495165	0.866353	828	318943	-0.04604	0.273578
703.1	Ingrowing nail	Dermatologic	-0.00762049	0.0453051	0.866423	989	314644	-0.0421021	0.25031
197	Chemotherapy	Neoplasms	-0.00169277	0.0100995	0.866891	21980	224494	-0.0093523	0.0557993
261.2	Vitamin B-complex deficiencies	Endocrine/Metabolic	-0.00867873	0.0518374	0.867038	755	318943	-0.0479488	0.2864
859	Complication due to other implant and internal device	Injuries & Poisonings	0.00418409	0.0250534	0.867364	3267	307340	0.0231165	0.138419
728.7	Fasciitis	Musculoskeletal	0.0161903	0.0985407	0.869495	209	298548	0.089449	0.544435
722.6	Degeneration of intervertebral disc	Musculoskeletal	0.00434289	0.0267758	0.871153	2853	304407	0.0239939	0.147936
290.2	Delirium due to conditions classified elsewhere	Mental Disorders	-0.00874683	0.0552062	0.874111	666	314703	-0.048325	0.305013
571.8	Liver abscess and sequelae of chronic liver disease	Digestive	-0.00947896	0.0600741	0.874624	562	311623	-0.0523699	0.331907
380	Disorders of external ear	Sense Organs	-0.005869	0.0375408	0.875768	1443	319878	-0.0324254	0.207411
447	Other disorders of arteries and arterioles	Circulatory System	-0.00938869	0.0608612	0.877402	548	312625	-0.0518712	0.336256
579.2	Splenomegaly	Digestive	0.010525	0.0683564	0.877631	435	297050	0.0581493	0.377666
374.3	Ptosis of eyelid	Sense Organs	0.00507407	0.0331292	0.878272	1861	311689	0.0280335	0.183037
291.8	Alteration of consciousness	Mental Disorders	0.0105549	0.0691187	0.87863	425	314703	0.0583141	0.381878
381.9	Otorrhea	Sense Organs	0.0126711	0.08673	0.883844	270	317329	0.0700058	0.479179
242	Thyrotoxicosis with or without goiter	Endocrine/Metabolic	-0.00549824	0.0377162	0.884096	1434	303792	-0.030377	0.20838
426.24	Atrioventricular block, complete	Circulatory System	0.00855212	0.0595275	0.885764	575	293222	0.0472493	0.328886
250.41	Impaired fasting glucose	Endocrine/Metabolic	-0.0126822	0.0884377	0.885972	259	301041	-0.0700675	0.488613
303.3	Psychogenic disorder	Mental Disorders	-0.00709342	0.0496733	0.886447	822	276973	-0.0391902	0.274442
352.2	Facial nerve disorders [CN7]	Neurological	0.00686214	0.0481587	0.886693	877	306410	0.0379124	0.266074
477	Epistaxis or throat hemorrhage	Respiratory	-0.00407007	0.0287705	0.887501	2471	302443	-0.0224866	0.158955
751.22	Other specified congenital anomalies of kidney	Congenital Anomalies	-0.0107133	0.0768345	0.889108	343	319141	-0.0591896	0.424506
599.4	Urinary incontinence	Genitourinary	-0.00214219	0.0156378	0.89104	8787	215800	-0.0118353	0.0863979
752.11	Spina bifida	Congenital Anomalies	-0.0134808	0.0985776	0.891226	208	320776	-0.0744794	0.544636
575.1	Cholangitis	Digestive	0.00871643	0.0646776	0.892796	486	303813	0.0481571	0.357339
604	Disorders of penis	Genitourinary	-0.00715229	0.0532639	0.893181	718	301435	-0.0395154	0.29428
293	Symptoms involving head and neck	Mental Disorders	0.00412868	0.030751	0.893196	2163	318269	0.0228104	0.169897
340.1	Migrain with aura	Neurological	0.0130804	0.0978128	0.893617	212	311267	0.0722676	0.540409
371.1	Uveitis, noninfectious or NOS	Sense Organs	0.00866801	0.064852	0.893673	483	311689	0.0478896	0.358303
870.1	Open wound or laceration of eye or eyelid	Injuries & Poisonings	0.0112221	0.0859617	0.896134	275	313000	0.0620003	0.474933
755.1	Congenital deformities of feet	Congenital Anomalies	0.0126978	0.0976142	0.896502	213	320431	0.0701536	0.539312
723	Other disorders of cervical region	Musculoskeletal	0.00919334	0.0716988	0.897974	395	304407	0.0507919	0.396131
789	Nausea and vomiting	Symptoms	0.00171544	0.0133864	0.898032	11753	309581	0.00947756	0.0739587
634	Miscarriage; stillbirth	Pregnancy Complications	-0.00290598	0.0227127	0.898193	4476	313232	-0.0160551	0.125486
474.1	Acute tonsillitis	Respiratory	0.00768698	0.0601688	0.898341	560	302443	0.0424695	0.332428
574.2	Calculus of bile duct	Digestive	-0.00354741	0.0279006	0.898826	2627	303813	-0.0195989	0.154149
565	Anal and rectal conditions	Digestive	0.00198378	0.0157453	0.899739	8470	241543	0.0109601	0.0869918
389.2	Conductive hearing loss	Sense Organs	0.00878186	0.0697264	0.899774	418	311515	0.0485185	0.385233
344	Other paralytic syndromes	Neurological	-0.0068786	0.0550101	0.90049	670	280147	-0.0380033	0.303927
578.8	Hemorrhage of rectum and anus	Digestive	0.00154958	0.0125193	0.901493	13522	297050	0.00856121	0.0691682
427.9	Palpitations	Circulatory System	0.00283971	0.0230128	0.901793	3878	293222	0.015689	0.127144
512.7	Shortness of breath	Respiratory	0.00223923	0.0185903	0.904126	5985	307642	0.0123714	0.10271
714.1	Rheumatoid arthritis	Musculoskeletal	0.00362593	0.0301112	0.904152	2255	310600	0.0200328	0.166362
747	Cardiac and circulatory congenital anomalies	Congenital Anomalies	0.00495902	0.0411878	0.904166	1199	318515	0.0273979	0.22756
440.2	Atherosclerosis of the extremities	Circulatory System	-0.00723031	0.0613145	0.90613	541	312625	-0.0399465	0.338757
300.1	Anxiety disorder	Mental Disorders	-0.00228815	0.0196275	0.907194	5359	276973	-0.0126417	0.10844
509.1	Respiratory failure	Respiratory	-0.00367522	0.031636	0.907516	2044	309785	-0.0203051	0.174786
274.1	Gout	Endocrine/Metabolic	0.00410801	0.035471	0.9078	1629	319402	0.0226962	0.195974
464	Acute sinusitis	Respiratory	-0.0111683	0.100087	0.911151	202	318330	-0.0617032	0.552969
751.21	Cystic kidney disease	Congenital Anomalies	0.00751051	0.0673261	0.911177	448	319141	0.0414945	0.371971
740.9	Osteoarthrosis NOS	Musculoskeletal	0.00242684	0.0218077	0.911391	4340	299903	0.013408	0.120485
960.2	Allergy/adverse effect of penicillin	Injuries & Poisonings	0.00127309	0.0114592	0.911539	16333	293867	0.00703365	0.063311
90	Sexually transmitted infections (not HIV or hepatitis)	Infectious Diseases	-0.00896331	0.0827891	0.913784	295	321038	-0.0495211	0.457402
751.1	Congenital anomalies of genital organs	Congenital Anomalies	0.00577517	0.0542805	0.915269	689	319141	0.031907	0.299895
557	Intestinal malabsorption (non-celiac)	Digestive	0.00895358	0.0842805	0.915396	286	252986	0.0494673	0.465642
285.22	Anemia in neoplastic disease	Hematopoietic	0.00722834	0.0686875	0.916189	431	302401	0.0399356	0.379492
939	Atopic/contact dermatitis due to other or unspecified	Dermatologic	0.00323059	0.0311206	0.917321	2106	315132	0.0178486	0.171938
361	Retinal detachments and defects	Sense Organs	-0.0029849	0.0306191	0.922341	2180	310130	-0.0164911	0.169167
368.2	Diplopia and disorders of binocular vision	Sense Organs	0.00509803	0.0524423	0.922558	739	318042	0.0281659	0.289738
369	Infection of the eye	Sense Organs	0.0087156	0.0902668	0.923081	249	311689	0.0481525	0.498715
427	Cardiac dysrhythmias	Circulatory System	0.00770202	0.0802814	0.92357	315	293222	0.0425526	0.443547
530.9	Heartburn	Digestive	-0.00295714	0.0313668	0.92489	2074	281733	-0.0163378	0.173298
530.2	Esophageal bleeding (varices/hemorrhage)	Digestive	0.00322173	0.0348312	0.926305	1681	281733	0.0177996	0.192439
289	Other diseases of blood and blood-forming organs	Hematopoietic	-0.00187505	0.0205337	0.927242	4882	313572	-0.0103594	0.113447
530.3	Stricture and stenosis of esophagus	Digestive	-0.00292699	0.0327199	0.928719	1908	281733	-0.0161712	0.180774
440.9	Atherosclerosis of aorta	Circulatory System	0.008718	0.100299	0.930735	202	312625	0.0481658	0.554139
430.1	Subarachnoid hemorrhage	Circulatory System	0.00434202	0.0501787	0.931044	807	311409	0.023989	0.277232
618.1	Prolapse of vaginal walls	Genitourinary	-0.0014481	0.0170653	0.932376	7304	309609	-0.00800056	0.094284
531.2	Gastric ulcer	Digestive	0.00187904	0.0222895	0.932816	4139	313816	0.0103815	0.123147
250.24	Type 2 diabetes with neurological manifestations	Endocrine/Metabolic	0.00490138	0.0584599	0.933182	595	301041	0.0270794	0.322985
80	Postoperative infection	Infectious Diseases	-0.00177776	0.021306	0.933502	4527	314725	-0.00982187	0.117713
735.2	Acquired toe deformities	Musculoskeletal	0.00251892	0.0306245	0.934447	2185	310018	0.0139167	0.169197
736.2	Acquired deformities of finger	Musculoskeletal	0.00734631	0.090275	0.935142	249	310018	0.0405873	0.49876
366.2	Senile cataract	Sense Organs	-0.00129867	0.0160211	0.935394	8263	300923	-0.00717498	0.0885149
625.1	Dyspareunia	Genitourinary	-0.00336901	0.0424006	0.936669	1134	311968	-0.0186133	0.234258
695.42	Systemic lupus erythematosus	Dermatologic	-0.00590315	0.0755311	0.937705	355	313699	-0.0326141	0.417301
241.1	Nontoxic uninodular goiter	Endocrine/Metabolic	0.0048969	0.0634664	0.938498	505	303792	0.0270547	0.350645
509.2	Respiratory insufficiency	Respiratory	0.00257882	0.0340794	0.939681	1760	309785	0.0142476	0.188285
381.1	Otitis media	Sense Organs	0.00309917	0.0424528	0.941804	1129	317329	0.0171225	0.234547
871	Open wounds of extremities	Injuries & Poisonings	0.00159361	0.0225369	0.943627	4053	313000	0.0088045	0.124514
202.24	Large cell lymphoma	Neoplasms	-0.00417457	0.0591556	0.94374	580	316726	-0.0230639	0.326828
458.9	Hypotension NOS	Circulatory System	0.00168948	0.0241671	0.944267	3569	190139	0.00933415	0.133521
433	Cerebrovascular disease	Circulatory System	0.0010969	0.0157449	0.944459	8476	311409	0.0060602	0.0869885
564.1	Irritable Bowel Syndrome	Digestive	0.00134586	0.0193685	0.944602	5537	252986	0.00743568	0.107009
528.5	Diseases of lips	Digestive	-0.00376866	0.0549836	0.945355	671	315742	-0.0208213	0.303778
965.1	Opiates and related narcotics causing adverse effects in therapeutic use	Injuries & Poisonings	0.00288803	0.0422383	0.945487	1142	293867	0.015956	0.233362
727	Other disorders of synovium, tendon, and bursa	Musculoskeletal	-0.00324383	0.0520376	0.950295	749	298548	-0.0179217	0.287501
598	Abnormal findings on examination of urine	Genitourinary	0.00153044	0.0249248	0.951039	3306	318028	0.00845548	0.137707
625	Pain and other symptoms associated with female genital organs	Genitourinary	-0.00191471	0.031967	0.952238	2008	311968	-0.0105785	0.176614
610	Benign mammary dysplasias	Genitourinary	0.00594183	0.100185	0.952706	203	314135	0.0328278	0.553511
318	Tobacco use disorder	Mental Disorders	-0.000584428	0.0104196	0.955271	20076	291435	-0.00322888	0.0575669
411.1	Unstable angina (intermediate coronary syndrome)	Circulatory System	-0.00111678	0.0200057	0.955483	5216	289445	-0.00617006	0.110529
513.4	Hyperventilation	Respiratory	0.00444078	0.0862001	0.958914	273	320730	0.0245347	0.476245
367.9	Blindness and low vision	Sense Organs	-0.00267274	0.0523019	0.959244	743	318903	-0.0147665	0.288961
198.4	Secondary malignant neoplasm of liver	Neoplasms	-0.00135316	0.0278695	0.961275	2645	224494	-0.00747603	0.153975
696.4	Psoriasis	Dermatologic	0.00163676	0.0359018	0.963637	1580	307340	0.00904285	0.198353
371.3	Inflammation of eyelids	Sense Organs	-0.00128082	0.0294881	0.965355	2346	311689	-0.00707638	0.162918
367.2	Astigmatism	Sense Organs	0.00410848	0.099005	0.966899	207	318903	0.0226988	0.54699
289.3	Personal history of diseases of blood and blood-forming organs	Hematopoietic	0.00332751	0.0832081	0.968101	293	313572	0.018384	0.459714
315	Develomental delays and disorders	Mental Disorders	0.00229091	0.0616451	0.970355	534	319579	0.012657	0.340581
990	Effects radiation NOS	Injuries & Poisonings	0.000921013	0.0254243	0.971102	3171	315608	0.00508847	0.140466
279.7	Other immunological findings	Endocrine/Metabolic	-0.00317366	0.0892364	0.971629	255	320824	-0.0175341	0.493019
426.91	Cardiac pacemaker in situ	Circulatory System	-0.00106915	0.0301402	0.971703	2262	293222	-0.00590693	0.166521
214.1	Lipoma of skin and subcutaneous tissue	Neoplasms	-0.000726934	0.0210034	0.972391	4662	313909	-0.00401621	0.116041
706	Diseases of sebaceous glands	Dermatologic	-0.00197499	0.059146	0.973362	582	311579	-0.0109116	0.326774
377	Disorders of optic nerve and visual pathways	Sense Organs	0.00202359	0.0695217	0.976779	420	282103	0.0111801	0.384098
340	Migraine	Neurological	0.00079618	0.0274727	0.97688	2710	311267	0.00439878	0.151783
575.2	Obstruction of bile duct	Digestive	0.00137202	0.0504658	0.978311	798	303813	0.00758021	0.278817
624.1	Dystrophy of female genital tract	Genitourinary	-0.00246343	0.0933115	0.978938	233	311968	-0.0136101	0.515533
530.14	Reflux esophagitis	Digestive	-0.000359934	0.0140517	0.979564	10678	281733	-0.00198858	0.0776336
415.21	Primary pulmonary hypertension	Circulatory System	0.00166539	0.0666454	0.980064	457	314767	0.00920104	0.368207
430.3	Subdural hemorrhage	Circulatory System	-0.00195357	0.0881672	0.982322	261	311409	-0.0107932	0.487112
365	Glaucoma	Sense Organs	-0.000475492	0.0215153	0.982368	4468	310130	-0.00262703	0.118869
526.1	Cysts of the jaws	Digestive	0.00168111	0.0786547	0.982948	328	305108	0.00928788	0.434556
965	Poisoning by analgesics, antipyretics, and antirheumatics	Injuries & Poisonings	0.000385154	0.0186139	0.983492	5970	293867	0.00212792	0.102839
701.2	Scar conditions and fibrosis of skin	Dermatologic	-0.000571852	0.0294275	0.984496	2357	316259	-0.0031594	0.162583
426.3	Bundle branch block	Circulatory System	-0.00164734	0.0848161	0.984504	282	293222	-0.00910133	0.468597
540	Appendiceal conditions	Digestive	0.000293455	0.0232763	0.989941	3785	317549	0.0016213	0.128598
967	Adverse effects of sedatives or other central nervous system depressants and anesthetics	Injuries & Poisonings	-0.000643415	0.0596259	0.99139	571	293867	-0.00355478	0.329425
198.2	Secondary malignancy of respiratory organs	Neoplasms	-0.000279545	0.0303065	0.99264	2231	224494	-0.00154445	0.167439
740.1	Osteoarthritis; localized	Musculoskeletal	0.000131373	0.0150992	0.993058	9253	299903	0.00072582	0.0834212
345.1	Epilepsy	Neurological	0.00068608	0.0792103	0.993089	323	280147	0.0037905	0.437626
240	Simple and unspecified goiter	Endocrine/Metabolic	-0.000344844	0.057857	0.995244	608	303792	-0.00190522	0.319652
414	Other forms of chronic heart disease	Circulatory System	-0.000117664	0.0344909	0.997278	1726	289445	-0.000650077	0.190558
601.1	Prostatitis	Genitourinary	-0.000160174	0.0560275	0.997719	650	300940	-0.000884941	0.309544
454.11	Varicose veins of lower extremity, symptomtic	Circulatory System	-0.000118489	0.0562185	0.998318	643	281673	-0.000654636	0.310599
136	Other infectious and parasitic diseases	Infectious Diseases	-5.7389e-05	0.0696661	0.999343	419	320664	-0.000317066	0.384896
444	Arterial embolism and thrombosis	Circulatory System	2.6622e-05	0.0687151	0.999691	430	312625	0.000147083	0.379641
