# Supplementary material for: Associations of genetically determined iron status across the phenome: A mendelian randomization study
Source: PLoS Med. 2019 Jun 20;16(6):e1002833. doi: 10.1371/journal.pmed.1002833 (PMC6586257; doi:10.1371/journal.pmed.1002833)
Supplement: S5 Table — The minimum number of cases and controls for any of the 3 genetics instruments are given. IVW, inverse-variance weighted; MR, mendelian randomization. (XLSX) [file pmed.1002833.s007.xlsx]

## Sheet: S5_Table
S5 Table. IVW MR estimates for all outcomes. All estimates are in log odds ratio units. The minimum number of cases and controls for any of the three genetics instruments are given.
Phecode	Description	Cases	Controls	MR estimate	MR standard error	P	FDR significant at 5%	Evidence of heterogeneity	Cochran's Q P
275.1	Disorders of iron metabolism	681	319180	2.33199	0.223312	1.582e-25	YES	YES	1.65225e-60
284	Aplastic anemia	12485	302401	-0.392244	0.0466084	3.904e-17	YES	NO	0.165216
285	Other anemias	11586	302401	-0.395758	0.0492366	9.141e-16	YES	NO	0.318411
200.1	Polycythemia vera	399	311049	1.35516	0.224392	1.548e-09	YES	YES	1.08081e-05
280.1	Iron deficiency anemias, unspecified or not due to blood loss	7340	302401	-0.327794	0.0594829	3.573e-08	YES	NO	0.718596
454.1	Varicose veins of lower extremity	11323	281673	0.247999	0.0466084	1.032e-07	YES	YES	0.0145461
281	Other deficiency anemia	8605	302401	-0.293659	0.0562226	1.759e-07	YES	NO	0.706781
272.11	Hypercholesterolemia	33268	285396	-0.129691	0.0304604	2.066e-05	YES	NO	0.814689
686	Other local infections of skin and subcutaneous tissue	10784	309738	0.199545	0.0492366	5.061e-05	YES	NO	0.212988
689	Disorder of skin and subcutaneous tissue NOS	41334	280000	0.0951515	0.0246183	0.00011106	YES	NO	0.346246
571	Chronic liver disease and cirrhosis	530	311623	0.738224	0.19811	0.00019428	YES	YES	0.0019655
529.1	Glossitis	298	315742	0.969945	0.267754	0.00029174	YES	NO	0.850307
960	Poisoning by antibiotics	3446	293867	-0.306066	0.086742	0.00041797	YES	NO	0.915237
681.3	Cellulitis and abscess of arm/hand	5671	309738	0.225854	0.0654189	0.00055557	YES	NO	0.134391
681.6	Cellulitis and abscess of foot, toe	5635	309738	0.225854	0.0654189	0.00055557	YES	NO	0.134391
681.5	Cellulitis and abscess of leg, except foot	5679	309738	0.225111	0.0654189	0.00057941	YES	NO	0.162432
575.6	Cholesterolosis of gallbladder	459	299761	-0.802437	0.241839	0.00090643	YES	NO	0.817881
285.1	Acute posthemorrhagic anemia	262	302401	-1.05388	0.319987	0.00098943	YES	NO	0.292658
716.9	Arthropathy NOS	52689	268139	0.0806061	0.0246183	0.00105949	YES	YES	0.0399672
418	Nonspecific chest pain	266	289592	-0.0985567	0.0304604	0.001214	NO
401	Hypertension	77753	243581	0.059322	0.0195283	0.00238359	NO
401.1	Essential hypertension	568	243581	0.059322	0.0195283	0.00238359	NO
317.11	Alcoholic liver damage	846	291435	0.484586	0.160552	0.00254234	NO
819	Skull and face fracture and other intercranial injury	1490	319664	0.364862	0.123873	0.00322488	NO
459.9	Circulatory disease NEC	79111	190139	0.0546341	0.0187408	0.00355411	NO
571.81	Portal hypertension	551	297220	0.580602	0.200293	0.0037464	NO
557.1	Celiac disease	1854	252986	-0.333205	0.116755	0.00431891	NO
318	Tobacco use disorder	20076	193889	0.10561	0.0374817	0.00483788	NO
411.3	Angina pectoris	1515	289445	-0.121517	0.043371	0.00508193	NO
229	Benign neoplasm of unspecified sites	45206	276128	0.0689394	0.0246183	0.00510502	NO
289.8	Polycythemia vera, secondary	286	313017	0.74329	0.265623	0.00513735	NO
593	Hematuria	16406	290777	0.103902	0.0374817	0.00556986	NO
277.4	Disorders of bilirubin excretion	365	277012	0.69312	0.251549	0.00586195	NO
531.4	Peptic ulcer, site unspecified	441	305856	0.625753	0.228883	0.00625821	NO
454	Varicose veins	590	281673	0.32946	0.120648	0.00631881	NO
277	Other disorders of metabolism	44312	277012	0.0666667	0.0246183	0.00676874	NO
604.1	Redundant prepuce and phimosis/BXO	481	301435	-0.259088	0.096	0.0069583	NO
626	Disorders of menstruation and other abnormal bleeding from female genital tract	384	282469	0.210173	0.0782737	0.00725075	NO
686.1	Carbuncle and furuncle	2373	309738	0.265369	0.099602	0.00771501	NO
350.2	Abnormality of gait	1599	318594	0.323787	0.121722	0.00781264	NO
348.9	Other conditions of brain, NOS	395	280147	-0.683485	0.257448	0.00793434	NO
411.4	Coronary atherosclerosis	569	257992	-0.0803093	0.0304604	0.00837624	NO
411.8	Other chronic ischemic heart disease, unspecified	375	289445	-0.0803093	0.0304604	0.00837624	NO
613	Other nonmalignant breast conditions	363	297220	0.631875	0.241944	0.00901054	NO
411	Ischemic Heart Disease	3951	289445	-0.0765979	0.0304604	0.0119142	NO
41	Bacterial infection NOS	331	304490	0.123788	0.0492366	0.0119322	NO
287.3	Thrombocytopenia	1242	318651	0.34249	0.139407	0.0140195	NO
735.23	Hallux rigidus	633	310018	0.304315	0.124233	0.0143033	NO
709.7	Unspecified diffuse connective tissue disease	80908	236907	0.0458537	0.0187408	0.0144162	NO
735.3	Hallux valgus (Bunion)	6771	310018	0.151895	0.0621164	0.0144721	NO
626.1	Irregular menstrual cycle/bleeding	3511	290015	0.202658	0.0831045	0.0147448	NO
496.1	Emphysema	286	287983	-0.291108	0.120648	0.015827	NO
451	Phlebitis and thrombophlebitis	389	281673	0.57121	0.236951	0.0159234	NO
208	Benign neoplasm of colon	16351	279369	0.0895122	0.0374817	0.0169331	NO
520	Disorders of tooth development	396	287276	0.525251	0.220931	0.0174334	NO
573	Other disorders of liver	5096	311623	0.16338	0.0690503	0.0179766	NO
759	Other and unspecified congenital anomalies	668	319703	0.441054	0.187165	0.0184481	NO
735.21	Hammer toe (acquired)	1976	282469	0.261577	0.111364	0.0188319	NO
195.1	Malignant neoplasm, other	296	224494	0.0439024	0.0187408	0.0191496	NO
251.1	Hypoglycemia	958	298597	0.369423	0.158162	0.0195057	NO
427.11	Paroxysmal supraventricular tachycardia	2377	293222	-0.2339	0.101882	0.021687	NO
78	Viral warts & HPV	989	315431	0.346712	0.154736	0.0250475	NO
81	Infection/inflammation of internal prosthetic device; implant; and graft	2448	314725	0.217347	0.097045	0.0251138	NO
443.1	Raynaud's syndrome	1138	287276	-0.33084	0.148561	0.0259501	NO
578.8	Hemorrhage of rectum and anus	13522	297050	0.0960663	0.043371	0.0267607	NO
740.11	Osteoarthrosis, localized, primary	2106	287354	0.110719	0.0503062	0.0277432	NO
619.4	Noninflammatory disorders of vagina	1737	272698	0.257773	0.117232	0.0278901	NO
193	Thyroid cancer	358	319770	0.54625	0.249817	0.0287713	NO
740.1	Osteoarthritis; localized	9253	299903	0.109085	0.0503062	0.0301269	NO
750.21	Congenital anomalies of intestine	225	319141	-0.746225	0.34449	0.030298	NO
681.1	Cellulitis and abscess of fingers/toes	569	309738	0.426473	0.198978	0.0320876	NO
695.42	Systemic lupus erythematosus	355	313699	-0.605252	0.283448	0.0327346	NO
735	Acquired foot deformities	293	310018	0.585307	0.27445	0.0329529	NO
550.1	Inguinal hernia	16056	273880	0.0922275	0.043371	0.0334634	NO
201	Hodgkin's disease	264	312160	0.622941	0.294059	0.0341394	NO
559	Ileostomy status	1642	252986	0.259545	0.123091	0.0349828	NO
174.11	Malignant neoplasm of female breast	12132	298056	0.0982294	0.0466084	0.0350703	NO
274.1	Gout	1629	319402	0.250686	0.118966	0.0350995	NO
80	Postoperative infection	204	285707	0.155	0.0738549	0.0358425	NO
695.3	Rosacea	310	295238	0.560562	0.26861	0.0368972	NO
362.2	Degeneration of macula and posterior pole of retina	2154	309220	-0.226784	0.10887	0.0372435	NO
480.11	Pneumococcal pneumonia	5876	310999	0.12935	0.0631169	0.0404263	NO
362.29	Macular degeneration (senile) of retina NOS	2151	309220	-0.22608	0.11097	0.0416187	NO
495	Asthma	407	287983	-0.0642276	0.0315584	0.041831	NO
647.1	Infections of genitourinary tract during pregnancy	281	320945	-0.627445	0.310121	0.0430499	NO
380.1	Otitis externa	280	318312	-0.439037	0.217422	0.0434575	NO
853	Complication of colostomy or enterostomy	503	307340	0.429668	0.214412	0.0450774	NO
293.1	Swelling, mass, or lump in head and neck [Space-occupying lesion, intracranial NOS]	910	282469	-0.335287	0.167339	0.0451088	NO
242.1	Graves' disease	453	293739	0.457166	0.230595	0.0474176	NO
365.11	Primary open angle glaucoma	1034	310130	0.295992	0.150608	0.0493778	NO
741	Symptoms and disorders of the joints	362	282469	0.0729268	0.0374817	0.051695	NO
626.8	Infertility, female	1344	290015	0.258923	0.133521	0.0524782	NO
535	Gastritis and duodenitis	17392	287276	0.0721951	0.0374817	0.0540865	NO
213	Benign neoplasm of bone and articular cartilage	317	271357	0.520833	0.27293	0.0563522	NO
571.5	Other chronic nonalcoholic liver disease	1638	311623	0.222206	0.116755	0.0570176	NO
433.21	Cerebral artery occlusion, with cerebral infarction	1023	311409	0.23637	0.124233	0.057088	NO
496.2	Chronic bronchitis	286	287983	0.526296	0.276621	0.0570942	NO
681.7	Cellulitis and abscess of trunk	609	309738	0.376694	0.198107	0.0572406	NO
721.8	Other allied disorders of spine	3146	304407	0.165719	0.0877931	0.0590786	NO
276.41	Acidosis	302	313905	0.285829	0.152274	0.0605093	NO
523.31	Acute periodontitis	691	299060	-0.355357	0.189774	0.0611329	NO
395.6	Heart valve replaced	268	307016	-0.241077	0.129773	0.0632151	NO
601.11	Acute prostatitis	224	300940	0.587871	0.31869	0.0650889	NO
379.2	Disorders of vitreous body	1374	282103	-0.253154	0.137631	0.0658607	NO
500.2	Pneumoconiosis	373	282486	0.281843	0.153314	0.0660124	NO
743.11	Osteoporosis NOS	2981	317367	0.165197	0.0901063	0.0667499	NO
700	Corns and callosities	280	316259	0.521835	0.286381	0.0684295	NO
687	Symptoms affecting skin	213	316006	-0.650145	0.357476	0.0689555	NO
750	Digestive congenital anomalies	691	319141	-0.340732	0.187409	0.0690454	NO
575.7	Other disorders of gallbladder	1363	303813	-0.246119	0.135663	0.0696485	NO
614.5	Inflammatory disease of cervix, vagina, and vulva	332	312077	0.461539	0.254729	0.0700046	NO
362	Other retinal disorders	601	309220	-0.294685	0.162881	0.0704188	NO
536	Disorders of function of stomach	249	290252	0.539297	0.298306	0.070628	NO
442.8	Aneurysm of other specified artery	206	312625	0.597351	0.330917	0.0710527	NO
722	Intervertebral disc disorders	1005	304407	-0.117164	0.0654189	0.0732963	NO
250.42	Other abnormal glucose	428	301041	0.410178	0.22982	0.0742973	NO
591	Urinary tract infection	12412	290777	0.0788353	0.0443607	0.0755446	NO
244.1	Secondary hypothyroidism	595	303792	0.251945	0.142976	0.0780449	NO
394.7	Disease of tricuspid valve	1039	314766	-0.267424	0.152274	0.079054	NO
804	Fracture of hand or wrist	658	316756	0.32836	0.187129	0.079306	NO
281.11	Pernicious anemia	466	302401	-0.321867	0.183877	0.0800417	NO
706.2	Sebaceous cyst	8932	311579	0.0879085	0.0503062	0.0805564	NO
550.5	Ventral hernia	3503	273880	0.14095	0.0808597	0.0813076	NO
380.4	Impacted cerumen	348	315997	0.444848	0.255253	0.0813724	NO
578.2	Blood in stool	726	297050	0.162927	0.0937043	0.0820815	NO
386.3	Labyrinthitis	774	313775	0.305439	0.176914	0.0842603	NO
8.5	Bacterial enteritis	2068	312365	0.181381	0.106535	0.0886534	NO
715.2	Ankylosing spondylitis	373	310600	0.420874	0.248461	0.0902799	NO
716.1	Unspecified polyarthropathy or polyarthritis	3465	268139	0.136854	0.0808597	0.0905528	NO
586.4	Stricture/obstruction of ureter	915	307459	0.268598	0.159226	0.0916215	NO
471	Nasal polyps	950	302443	-0.146161	0.086742	0.0919866	NO
38.2	Gram positive septicemia	479	293739	0.365991	0.218773	0.0943421	NO
574	Cholelithiasis and cholecystitis	400	303813	0.401	0.241295	0.0965398	NO
448	Disease of capillaries	7340	295789	-0.0970361	0.0594829	0.102821	NO
801	Fracture of ankle and foot	244	316756	0.495906	0.304107	0.102955	NO
306.9	Tension headache	299	276973	0.449861	0.276217	0.103387	NO
619.3	Noninflammatory disorders of cervix	649	272698	-0.15544	0.096	0.105411	NO
394.2	Mitral valve disease	458	299060	-0.145822	0.0901063	0.10559	NO
743.9	Osteopenia or other disorder of bone and cartilage	3919	317367	0.130522	0.0808597	0.106488	NO
250.2	Type 2 diabetes	12650	296587	0.0604878	0.0374817	0.106572	NO
455	Hemorrhoids	469	281673	0.0504878	0.0315584	0.109639	NO
531.3	Duodenal ulcer	1091	313816	0.139662	0.0877931	0.111652	NO
276.6	Fluid overload	462	313905	-0.377854	0.237531	0.111665	NO
477	Epistaxis or throat hemorrhage	2471	302443	0.154089	0.097045	0.112329	NO
610.8	Other specified benign mammary dysplasias	682	313163	0.291832	0.183877	0.112489	NO
522	Diseases of pulp and periapical tissues	546	305108	0.310909	0.196946	0.114417	NO
605	Erectile dysfunction [ED]	288	301435	0.443174	0.283183	0.117588	NO
523	Gingival and periodontal diseases	228	305108	-0.335406	0.215467	0.119554	NO
649.1	Diabetes or abnormal glucose tolerance complicating pregnancy	202	304490	-0.557861	0.358498	0.119683	NO
525	Other diseases of the teeth and supporting structures	987	305108	-0.148624	0.096	0.121582	NO
54	Herpes simplex	211	299060	0.496445	0.324414	0.125947	NO
345.12	Partial epilepsy	293	280147	0.43118	0.282926	0.127508	NO
577	Diseases of pancreas	543	319074	0.31528	0.206926	0.127599	NO
501	Pneumonitis due to inhalation of food or vomitus	578	193889	0.308439	0.202624	0.127953	NO
381.1	Otitis media	1129	317329	0.215869	0.142976	0.131088	NO
395.1	Nonrheumatic mitral valve disorders	2911	314766	-0.141463	0.0937043	0.131125	NO
585.1	Acute renal failure	287	287733	0.113171	0.0749634	0.131125	NO
531	Peptic ulcer (excl. esophageal)	279	287276	0.414901	0.275829	0.132531	NO
292.4	Altered mental status	2230	314703	0.158616	0.105488	0.132675	NO
870	Open wounds of head; neck; and trunk	270	313000	0.300635	0.200012	0.132818	NO
353	Nerve root and plexus disorders	419	299060	-0.240298	0.160334	0.133942	NO
367.1	Myopia	837	282469	-0.210344	0.140475	0.134295	NO
715	Other inflammatory spondylopathies	263	310600	0.448319	0.299701	0.134684	NO
371	Inflammation of the eye	396	311689	0.356225	0.239737	0.137305	NO
470	Septal Deviations/Turbinate Hypertrophy	4719	302443	0.107378	0.0723288	0.137653	NO
8.6	Viral Enteritis	829	312365	0.252137	0.169917	0.137841	NO
345.3	Convulsions	2253	280147	0.152483	0.102964	0.138623	NO
578	Gastrointestinal hemorrhage	280	297050	0.435484	0.294186	0.138792	NO
323.8	Encephalitis, non-infectious	622	320255	0.287865	0.194546	0.13896	NO
622.2	Mucous polyp of cervix	799	308667	-0.128246	0.086742	0.139279	NO
70	Viral hepatitis	708	315431	0.269987	0.183877	0.142022	NO
182	Malignant neoplasm of uterus	1274	291430	-0.2075	0.141545	0.142657	NO
250	Diabetes mellitus	17057	301041	0.054878	0.0374817	0.143159	NO
446.9	Arteritis NOS	241	312625	-0.490504	0.33822	0.146988	NO
364	Corneal opacity and other disorders of cornea	224	257992	0.473502	0.327651	0.148419	NO
339	Other headache syndromes	2148	297126	0.0812195	0.0562226	0.148568	NO
70.3	Viral hepatitis C	336	299761	0.385356	0.267209	0.14926	NO
695.9	Unspecified erythematous condition	431	282469	0.322126	0.223636	0.149753	NO
536.8	Dyspepsia and other specified disorders of function of stomach	239	290252	0.435185	0.30339	0.151457	NO
440	Atherosclerosis	200	312625	-0.520156	0.362664	0.151497	NO
246	Other disorders of thyroid	798	303792	-0.0536585	0.0374817	0.15226	NO
556.1	Ulceration of intestine	673	252986	0.263217	0.183877	0.152292	NO
568.1	Peritoneal adhesions (postoperative) (postinfection)	3023	241543	-0.128804	0.0901063	0.15287	NO
701.2	Scar conditions and fibrosis of skin	2357	316259	-0.147943	0.103918	0.154544	NO
244.4	Hypothyroidism NOS	14133	303792	-0.0616114	0.043371	0.155443	NO
573.7	Abnormal results of function study of liver	3501	311623	0.119461	0.0841984	0.155955	NO
272.1	Hyperlipidemia	741	285396	-0.0975482	0.0690503	0.157741	NO
578.1	Hematemesis	1985	297050	0.152492	0.10887	0.161308	NO
394	Rheumatic disease of the heart valves	543	314766	0.226493	0.161719	0.161355	NO
732	Osteochondropathies	217	308794	-0.491244	0.351028	0.16168	NO
798.1	Chronic fatigue syndrome	590	279369	-0.281725	0.201549	0.162172	NO
526.41	Temporomandibular joint disorder, unspecified	222	305108	-0.47847	0.342463	0.16237	NO
805	Fracture of vertebral column without mention of spinal cord injury	328	316756	0.359821	0.258508	0.163949	NO
835	Internal derangement of knee	1043	314994	-0.105665	0.0759209	0.163991	NO
579.8	Nonspecific abnormal findings in stool contents	1701	297050	0.16455	0.118344	0.164396	NO
345	Epilepsy, recurrent seizures, convulsions	3377	280147	0.116758	0.0841984	0.165531	NO
608	Other disorders of male genital organs	1056	301435	-0.0519512	0.0374817	0.165734	NO
496	Chronic airway obstruction	650	287983	0.0778049	0.0562226	0.166397	NO
720	Spinal stenosis	267	304407	0.259916	0.18816	0.167169	NO
530.9	Heartburn	2074	281733	0.146726	0.106535	0.168434	NO
427	Cardiac dysrhythmias	315	293222	0.368669	0.26842	0.169603	NO
764	Sciatica	1227	295238	-0.19283	0.140475	0.169845	NO
530.2	Esophageal bleeding (varices/hemorrhage)	1681	281733	0.160236	0.116755	0.169935	NO
204.4	Multiple myeloma	560	257992	-0.292808	0.213708	0.170646	NO
726.2	Synoviopathy	326	295789	-0.377425	0.276217	0.171811	NO
669	Complications of labor and delivery NEC	1571	299060	-0.0844977	0.0621164	0.173731	NO
427.5	Arrhythmia (cardiac) NOS	926	293222	0.216443	0.159226	0.174036	NO
458	Hypotension	1059	190139	0.201969	0.149212	0.175873	NO
433.5	Cerebral aneurysm	384	311409	0.342222	0.252956	0.176091	NO
276.14	Hypopotassemia	1443	309850	0.175782	0.130113	0.176697	NO
531.1	Hemorrhage from gastrointestinal ulcer	408	313816	0.254302	0.189099	0.178687	NO
317	Alcohol-related disorders	4616	291435	0.0878151	0.0654189	0.179482	NO
278.1	Obesity	2533	310286	-0.0659091	0.0492366	0.180694	NO
296.22	Major depressive disorder	381	276973	-0.348228	0.260393	0.18112	NO
752	Nervous system congenital anomalies	285	193889	-0.395461	0.295746	0.181169	NO
117	Mycoses	1282	313485	0.124878	0.0937043	0.182636	NO
475	Chronic sinusitis	265	285707	-0.13261	0.099602	0.183058	NO
352.1	Trigeminal nerve disorders [CN5]	452	306410	-0.3134	0.237091	0.186215	NO
401.22	Hypertensive chronic kidney disease	1563	243581	-0.166976	0.126523	0.186924	NO
634.3	Ectopic pregnancy	238	313232	0.346295	0.262553	0.187185	NO
962.3	Hormones and synthetic substitutes causing adverse effects in therapeutic use	356	293867	-0.339613	0.260011	0.191501	NO
474	Acute and chronic tonsillitis	588	302443	-0.277775	0.212891	0.19197	NO
433.31	Transient cerebral ischemia	2117	311409	0.138872	0.106535	0.192395	NO
214.1	Lipoma of skin and subcutaneous tissue	4662	313909	0.0962121	0.0738549	0.192671	NO
327	Sleep disorders	1010	315929	0.194734	0.152274	0.200954	NO
560.1	Paralytic ileus	293	252986	0.275446	0.215707	0.20162	NO
771.1	Swelling of limb	827	319645	0.215366	0.168668	0.20165	NO
752.11	Spina bifida	208	320776	-0.451124	0.35434	0.202969	NO
568	Other disorders of peritoneum	1455	241543	-0.102918	0.0808597	0.203088	NO
252.1	Hyperparathyroidism	789	317732	-0.227528	0.179113	0.203975	NO
555.21	Ulcerative colitis (chronic)	228	252986	0.262576	0.207428	0.205561	NO
698	Pruritus and related conditions	781	309859	0.221713	0.175786	0.207212	NO
574.2	Calculus of bile duct	296	303813	-0.120944	0.096	0.20773	NO
571.6	Primary biliary cirrhosis	252	304490	-0.391942	0.311172	0.207826	NO
573.9	Abnormal serum enzyme levels	224	311623	-0.42269	0.335753	0.208056	NO
872	Traumatic amputation	475	285707	0.281185	0.223836	0.20904	NO
599.3	Dysuria	1185	215800	0.173652	0.138695	0.210553	NO
90	Sexually transmitted infections (not HIV or hepatitis)	295	321038	0.349388	0.280143	0.212333	NO
425.1	Primary/intrinsic cardiomyopathies	385	308482	-0.193885	0.155827	0.213413	NO
429.2	Abnormal function study of cardiovascular system	528	315261	0.264408	0.212853	0.21416	NO
716.2	Unspecified monoarthritis	596	268139	0.0537441	0.043371	0.215282	NO
618.5	Prolapse of vaginal vault after hysterectomy	485	309609	-0.281554	0.227267	0.215395	NO
550	Abdominal hernia	47454	273880	0.030303	0.0246183	0.218355	NO
989	Toxic effect of other substances, chiefly nonmedicinal as to source	1406	319828	0.159445	0.129569	0.218477	NO
199	Neoplasm of uncertain behavior	1138	224494	-0.182768	0.148561	0.218603	NO
522.5	Periapical abscess	1222	305108	0.171312	0.139407	0.219124	NO
473.4	Voice disturbance	1078	302443	0.178177	0.14588	0.221936	NO
574.3	Cholecystitis without cholelithiasis	2757	282469	0.11439	0.0937043	0.222178	NO
250.23	Type 2 diabetes with ophthalmic manifestations	1312	282469	0.167322	0.137085	0.222249	NO
528.7	Sialolithiasis	306	315742	-0.341211	0.280064	0.223098	NO
411.1	Unstable angina (intermediate coronary syndrome)	680	289445	-0.0839404	0.0690503	0.224122	NO
292.3	Memory loss	589	305856	0.217106	0.180462	0.228953	NO
228	Hemangioma and lymphangioma, any site	721	319727	0.148813	0.124233	0.230974	NO
686.4	Pyogenic granuloma	374	309738	0.291148	0.243586	0.231986	NO
301	Personality disorders	425	276973	0.279751	0.234212	0.232308	NO
433.3	Cerebral ischemia	917	293739	0.19412	0.162881	0.233341	NO
379	Other disorders of eye	39184	282103	-0.0304546	0.0255841	0.233901	NO
585.2	Renal failure NOS	247	307459	0.0668293	0.0562226	0.234575	NO
642.1	Preeclampsia and eclampsia	329	320174	-0.333862	0.28218	0.236749	NO
740.9	Osteoarthrosis NOS	449	299903	0.0885366	0.0749634	0.237577	NO
395.2	Nonrheumatic aortic valve disorders	244	314766	0.365261	0.309329	0.237675	NO
614.53	Cyst or abscess of Bartholin's gland	792	312077	-0.204043	0.173038	0.238325	NO
381.11	Suppurative and unspecified otitis media	829	317329	0.196852	0.167097	0.238769	NO
836	Traumatic arthropathy	237	314994	-0.37128	0.315434	0.239177	NO
374.1	Ectropion or entropion	1072	311689	0.173962	0.148336	0.240891	NO
256.4	Polycystic ovaries	211	317732	-0.43068	0.368938	0.243069	NO
941	Adverse reaction to serum or vaccine	220	311181	-0.402841	0.346109	0.244459	NO
70.4	Chronic hepatitis	287	282469	-0.343213	0.294983	0.244626	NO
735.2	Acquired toe deformities	2185	310018	0.122076	0.105488	0.24717	NO
626.13	Irregular menstrual cycle	1913	290015	-0.132612	0.114764	0.247875	NO
420.3	Endocarditis	672	296587	0.222909	0.193361	0.248989	NO
389.4	Tinnitus	525	311515	0.239016	0.207874	0.25022	NO
172.2	Other non-epithelial cancer of skin	290	299060	0.0565152	0.0492366	0.25104	NO
411.41	Aneurysm and dissection of heart	708	289445	-0.214634	0.187409	0.252096	NO
535.1	Acute gastritis	1176	290252	0.164064	0.144018	0.254626	NO
250.7	Diabetic retinopathy	271	309220	0.151714	0.133521	0.255848	NO
443.7	Peripheral angiopathy in diseases classified elsewhere	330	312625	0.269844	0.237531	0.255941	NO
151	Cancer of stomach	562	305740	0.236837	0.208521	0.256043	NO
320	Meningitis	428	320255	-0.271397	0.241295	0.260695	NO
195	Cancer, suspected or other	892	224494	0.180168	0.160218	0.260795	NO
300.1	Anxiety disorder	5359	276973	0.0762768	0.0679927	0.261931	NO
618	Genital prolapse	607	309609	0.21906	0.195664	0.262897	NO
38	Septicemia	741	282469	0.100648	0.0901063	0.263998	NO
555.2	Ulcerative colitis	464	252986	0.0979739	0.0877931	0.264438	NO
722.1	Displacement of intervertebral disc	502	304407	-0.247664	0.222531	0.265735	NO
379.3	Aphakia and other disorders of lens	847	282103	-0.0417073	0.0374817	0.265821	NO
496.21	Obstructive chronic bronchitis	1592	287983	0.104146	0.0937043	0.26638	NO
653	Problems associated with amniotic cavity and membranes	350	319718	-0.146578	0.13239	0.268223	NO
994.2	Sepsis	2827	293739	0.103659	0.0937043	0.268627	NO
367.2	Astigmatism	207	318903	0.363812	0.329068	0.268908	NO
8.52	Intestinal infection due to C. difficile	629	312365	-0.220195	0.199979	0.270859	NO
529	Diseases and other conditions of the tongue	218	285707	0.177738	0.161719	0.271746	NO
714.1	Rheumatoid arthritis	2255	310600	-0.115871	0.105488	0.272018	NO
377	Disorders of optic nerve and visual pathways	420	282103	0.252678	0.231613	0.275294	NO
781	Symptoms involving nervous and musculoskeletal systems	959	299559	-0.0395522	0.0362825	0.27566	NO
191.11	Cancer of brain	487	319574	-0.25144	0.231677	0.277787	NO
38.1	Gram negative septicemia	830	306059	0.180013	0.166145	0.278602	NO
761	Cervicalgia	307	265045	-0.169792	0.156844	0.279005	NO
705.8	Hyperhidrosis	592	311579	-0.219769	0.203643	0.280502	NO
939	Atopic/contact dermatitis due to other or unspecified	284	315132	0.114618	0.106535	0.281987	NO
615	Endometriosis	4001	312077	0.0867202	0.0808597	0.283505	NO
721.1	Spondylosis without myelopathy	1043	304407	0.159022	0.148336	0.283702	NO
344	Other paralytic syndromes	670	280147	0.198333	0.186349	0.287188	NO
530.5	Disorders of esophageal motility	635	278127	-0.213798	0.201108	0.287737	NO
727.4	Ganglion and cyst of synovium, tendon, and bursa	650	287276	-0.0992683	0.0937043	0.289427	NO
361.1	Retinal detachment with retinal defect	358	296063	-0.140731	0.133521	0.291884	NO
189.11	Malignant neoplasm of kidney, except pelvis	1008	317158	0.161575	0.153314	0.291936	NO
585.3	Chronic renal failure [CKD]	2006	307459	0.103485	0.0984732	0.293307	NO
592.12	Chronic cystitis	895	290777	0.175058	0.167605	0.296268	NO
174.1	Breast cancer [female]	2244	298056	0.110111	0.105488	0.296566	NO
332	Parkinson's disease	1156	280147	-0.150216	0.144018	0.296932	NO
426.23	Second degree AV block	450	293222	-0.247108	0.23756	0.298251	NO
790.6	Other abnormal blood chemistry	1081	193889	-0.0645662	0.0621164	0.298601	NO
364.5	Corneal dystrophy	209	310130	-0.357573	0.344157	0.298812	NO
427.3	Other specified cardiac dysrhythmias	3239	293222	-0.0919486	0.088971	0.301386	NO
335	Multiple sclerosis	1346	280147	0.132927	0.128638	0.301446	NO
949	Allergies, other	409	282469	0.247622	0.240364	0.302919	NO
747.1	Cardiac congenital anomalies	208	313452	0.336268	0.326609	0.303209	NO
465	Acute upper respiratory infections of multiple or unspecified sites	227	316294	0.09	0.0877931	0.305298	NO
441.1	Acute vascular insufficiency of intestine	264	312625	-0.311853	0.30524	0.306941	NO
537	Other disorders of stomach and duodenum	580	290252	0.0859126	0.0841984	0.307558	NO
174	Breast cancer	283	298056	0.294812	0.289562	0.308616	NO
738	Other acquired musculoskeletal deformity	404	307016	0.237749	0.233822	0.309251	NO
535.2	Atrophic gastritis	346	246280	0.262975	0.259525	0.31092	NO
481	Influenza	9810	308482	0.0509477	0.0503062	0.311179	NO
428.2	Heart failure NOS	3071	315261	-0.0758537	0.0749634	0.311597	NO
261.4	Vitamin D deficiency	381	307016	0.246883	0.244747	0.313106	NO
602	Other disorders of prostate	1342	285491	-0.136647	0.135985	0.314961	NO
427.8	Sinoatrial node dysfunction (Bradycardia)	412	293222	-0.252034	0.251358	0.316009	NO
255.21	Glucocorticoid deficiency	363	317732	0.25327	0.252956	0.31671	NO
341	Other demyelinating diseases of central nervous system	1574	280147	0.122631	0.122703	0.317594	NO
366	Cataract	16094	300923	-0.0405099	0.0406452	0.318924	NO
198.3	Secondary malignant neoplasm of digestive systems	245	224494	-0.125772	0.126234	0.319083	NO
696.42	Psoriatic arthropathy	720	307340	-0.180708	0.182479	0.322032	NO
722.9	Other and unspecified disc disorder	237	304407	-0.0797724	0.0808597	0.323861	NO
8	Intestinal infection	1333	312365	0.0495425	0.0503062	0.324714	NO
450	Noninfectious disorders of lymphatic channels	705	273475	0.18234	0.187508	0.33083	NO
809	Fracture of unspecified bones	403	316756	0.228279	0.234821	0.330982	NO
290.2	Delirium due to conditions classified elsewhere	318	314703	0.180802	0.187165	0.334041	NO
642	Hypertension complicating pregnancy, childbirth, and the puerperium	963	320174	-0.157897	0.163707	0.33479	NO
427.7	Tachycardia NOS	2042	293222	-0.101551	0.105488	0.335709	NO
574.11	Cholelithiasis with acute cholecystitis	427	303813	-0.120522	0.125277	0.336027	NO
733	Other disorders of bone and cartilage	561	308794	0.193659	0.2028	0.339615	NO
740.2	Osteoarthrosis, generalized	569	299903	0.192423	0.201549	0.339718	NO
625.1	Dyspareunia	1134	311968	0.134854	0.141463	0.340447	NO
433	Cerebrovascular disease	945	306931	0.0524768	0.0550851	0.340768	NO
516.1	Hemoptysis	2061	319189	0.101455	0.106535	0.340937	NO
613.7	Other signs and symptoms in breast	731	297220	0.167798	0.176274	0.341141	NO
604	Disorders of penis	554	301435	-0.177865	0.187165	0.341954	NO
535.6	Duodenitis	7735	228958	0.0534146	0.0562226	0.342083	NO
312	Conduct disorders	424	318312	0.135663	0.142976	0.342696	NO
871	Open wounds of extremities	4053	257992	0.0728305	0.0772256	0.345636	NO
603.1	Hydrocele	1373	301435	-0.127676	0.135663	0.346641	NO
740.12	Osteoarthrosis, localized, secondary	257	299903	-0.29067	0.309128	0.347069	NO
218	Benign neoplasm of uterus	380	295238	0.234296	0.249661	0.348009	NO
172.11	Melanomas of skin	2671	307584	-0.089792	0.096	0.349617	NO
990	Effects radiation NOS	3171	296063	-0.0820262	0.0877931	0.350143	NO
41.1	Staphylococcus infections	3125	306059	-0.0841418	0.0901063	0.350404	NO
443.9	Peripheral vascular disease, unspecified	889	246280	-0.0927416	0.099602	0.35179	NO
578.9	Hemorrhage of gastrointestinal tract	5328	297050	0.0631579	0.0679927	0.352945	NO
938.2	Chronic dermatitis due to solar radiation	259	315132	-0.300978	0.325588	0.355271	NO
729	Other disorders of soft tissues	706	298548	-0.0309154	0.0336744	0.358584	NO
375	Disorders of lacrimal system	1622	282103	-0.11395	0.124233	0.359023	NO
211	Benign neoplasm of other parts of digestive system	295	307672	-0.0627145	0.0690503	0.36375	NO
317.1	Alcoholism	367	291435	0.0488493	0.053993	0.365606	NO
555	Inflammatory bowel disease and other gastroenteritis and colitis	1803	252986	0.0339024	0.0374817	0.365727	NO
240	Simple and unspecified goiter	608	303792	-0.187939	0.207835	0.365852	NO
614	Inflammatory diseases of female pelvic organs	371	312077	0.225341	0.249351	0.366148	NO
519.8	Other diseases of respiratory system, NEC	280	259819	0.0453595	0.0503062	0.367234	NO
597.1	Urethral stricture (not specified as infectious)	2570	307037	0.0781991	0.086742	0.367315	NO
577.1	Acute pancreatitis	281	319074	-0.115957	0.128638	0.367367	NO
272.9	Unspecified disorder of lipoid metabolism	220	285396	-0.304015	0.337731	0.36803	NO
736	Other acquired deformities of limbs	301	310018	0.24437	0.27181	0.368626	NO
540	Appendiceal conditions	310	317549	-0.0723962	0.0808597	0.37061	NO
442.11	Abdominal aortic aneurysm	880	296063	0.148541	0.166145	0.371299	NO
426.32	Left bundle branch block	1745	293222	-0.104192	0.116755	0.372179	NO
785	Abdominal pain	1371	279902	-0.0227273	0.0255841	0.37436	NO
180.3	Cervical intraepithelial neoplasia [CIN] [Cervical dysplasia]	227	291370	0.0967077	0.10887	0.374385	NO
426.4	Anomalous atrioventricular excitation	235	293222	-0.29747	0.336569	0.376787	NO
286.12	Congenital deficiency of other clotting factors (including factor VII)	297	299761	0.24804	0.28095	0.377311	NO
564.9	Personal history of diseases of digestive system	15579	252986	0.038199	0.043371	0.378452	NO
561	Symptoms involving digestive system	480	252986	0.0381043	0.043371	0.379637	NO
396	Abnormal heart sounds	333	314766	-0.13377	0.152274	0.379685	NO
371.3	Inflammation of eyelids	1379	311689	0.0869947	0.099602	0.382432	NO
389.1	Sensorineural hearing loss	447	311515	-0.204119	0.234278	0.383608	NO
288.11	Neutropenia	259	299761	-0.077499	0.088971	0.383722	NO
441	Vascular insufficiency of intestine	290	312625	-0.264441	0.303972	0.384327	NO
627.4	Premenopausal menorrhagia	320	290015	0.229866	0.264416	0.384665	NO
331	Other cerebral degenerations	237	280147	-0.27824	0.320583	0.385437	NO
479	Other upper respiratory disease	415	302443	0.0374881	0.043371	0.38739	NO
567	Peritonitis and retroperitoneal infections	865	241543	0.14442	0.167605	0.388871	NO
714	Rheumatoid arthritis and other inflammatory polyarthropathies	4553	310600	0.0474303	0.0550851	0.389217	NO
165.1	Cancer of bronchus; lung	2142	307436	-0.093431	0.10887	0.390786	NO
202	Cancer of other lymphoid, histiocytic tissue	1116	316726	-0.132354	0.154451	0.391483	NO
510	Other diseases of lung	754	320540	-0.155483	0.181501	0.391638	NO
198.5	Secondary malignancy of brain/spine	786	224494	0.152377	0.177974	0.3919	NO
384.4	Perforation of tympanic membrane	564	317329	0.133107	0.155827	0.392994	NO
349	Other and unspecified disorders of the nervous system	39832	280147	0.0218182	0.0255841	0.393769	NO
250.22	Type 2 diabetes with renal manifestations	203	301041	0.285354	0.3372	0.397416	NO
290.1	Dementias	639	314703	0.162169	0.191791	0.397803	NO
189.2	Cancer of bladder	817	317158	0.144452	0.171025	0.398319	NO
165	Cancer within the respiratory system	2898	312524	-0.0790244	0.0937043	0.399039	NO
351	Other peripheral nerve disorders	345	299060	0.0365403	0.043371	0.399505	NO
276.13	Hyperpotassemia	605	313905	0.135003	0.160605	0.400577	NO
427.12	Paroxysmal ventricular tachycardia	954	293222	-0.133818	0.159226	0.400666	NO
292	Neurological disorders	438	311181	0.196639	0.234212	0.401146	NO
359.2	Myopathy	218	319094	0.182734	0.217739	0.401338	NO
204.21	Myeloid leukemia, acute	310	310471	0.231111	0.275435	0.401426	NO
751.22	Other specified congenital anomalies of kidney	343	319141	0.215741	0.257277	0.401718	NO
202.2	Non-Hodgkins lymphoma	3453	316726	-0.0705858	0.0841984	0.401847	NO
512.2	Painful respiration	225	295238	0.276119	0.331616	0.405044	NO
854	Complications of cardiac/vascular device, implant, and graft	1584	307340	-0.0984296	0.118344	0.405564	NO
840	Sprains and strains	472	313163	-0.191682	0.230525	0.40569	NO
337	Disorders of the autonomic nervous system	203	280147	-0.286688	0.345628	0.406838	NO
323	Encephalitis	564	308482	0.138984	0.167605	0.406971	NO
755.1	Congenital deformities of feet	213	241600	0.270083	0.329386	0.412239	NO
622	Polyp of female genital organs	482	228958	-0.18807	0.229527	0.412571	NO
473	Diseases of the larynx and vocal cords	354	302443	0.100708	0.124233	0.417574	NO
703	Diseases of nail, NOS	359	314644	0.199986	0.248607	0.421151	NO
800.1	Fracture of neck of femur	233	316756	-0.257229	0.320825	0.422684	NO
365	Glaucoma	4468	310130	0.06	0.0749634	0.423485	NO
530.12	Ulcer of esophagus	460	281733	-0.0548336	0.0690503	0.427131	NO
187.1	Malignant neoplasm of unspecified male genital organ	8276	312525	0.0446341	0.0562226	0.427263	NO
334	Degenerative disease of the spinal cord	1047	280147	0.103223	0.130113	0.427585	NO
530.11	GERD	14170	281733	0.0343602	0.043371	0.428221	NO
250.11	Type 1 diabetes with ketoacidosis	250	301041	0.244133	0.309256	0.429867	NO
172.3	Carcinoma in situ of skin	657	307584	-0.156619	0.198978	0.431214	NO
603	Other disorders of testis	965	301435	0.125795	0.160605	0.433476	NO
636	Early or threatened labor; hemorrhage in early pregnancy	552	287276	0.111799	0.142976	0.434249	NO
446.5	Giant cell arteritis	383	312625	0.198635	0.254348	0.434826	NO
378.1	Strabismus (not specified as paralytic)	920	282103	0.125703	0.161719	0.436988	NO
572	Ascites (non malignant)	1552	296063	0.0952419	0.122703	0.437633	NO
530.3	Stricture and stenosis of esophagus	341	281733	-0.0888824	0.114764	0.438646	NO
112	Candidiasis	1084	318673	0.0824722	0.106535	0.438853	NO
627.3	Postmenopausal atrophic vaginitis	1104	290015	-0.116737	0.151157	0.439941	NO
782.3	Edema	1671	319498	-0.0938767	0.121722	0.440565	NO
447	Other disorders of arteries and arterioles	321	276772	-0.165134	0.214412	0.441198	NO
41.2	Streptococcus infection	991	306059	0.095274	0.124233	0.443142	NO
480.5	Bronchopneumonia and lung abscess	381	310999	0.18883	0.247048	0.444663	NO
300.12	Agorophobia, social phobia, and panic disorder	374	276973	-0.141298	0.18499	0.444978	NO
586.2	Cyst of kidney, acquired	499	299761	-0.105394	0.138101	0.445363	NO
590	Pyelonephritis	3841	290777	-0.0616734	0.0808597	0.44563	NO
302	Sexual and gender identity disorders	331	276973	0.194963	0.258582	0.450866	NO
800.3	Fracture of tibia and fibula	420	316756	0.172611	0.230726	0.454388	NO
696.41	Psoriasis vulgaris	211	307340	0.0878585	0.118344	0.457845	NO
558	Noninfectious gastroenteritis	19472	252986	0.0278049	0.0374817	0.458193	NO
800	Fracture of lower limb	360	316756	0.134043	0.181247	0.459568	NO
823	Fracture of tibia and fibula	337	220090	0.183117	0.248442	0.461085	NO
333.1	Essential tremor	209	280147	-0.248049	0.337335	0.462146	NO
697	Sarcoidosis	270	314995	0.151378	0.207428	0.465521	NO
524.3	Anomalies of tooth position/malocclusion	283	305108	0.207747	0.284849	0.465803	NO
411.2	Myocardial infarction	535	289445	-0.0359091	0.0492366	0.465808	NO
348.7	Coma	335	280147	0.187088	0.257458	0.467426	NO
681.2	Cellulitis and abscess of face/neck	323	309738	-0.151296	0.208521	0.468104	NO
592.1	Cystitis	682	290777	0.0784039	0.10887	0.471424	NO
290.11	Alzheimer's disease	394	314703	0.174363	0.24265	0.472402	NO
737	Curvature of spine	730	310018	-0.130322	0.181501	0.472743	NO
416	Cardiomegaly	2559	313485	-0.07087	0.099602	0.476755	NO
368	Visual disturbances	1063	318042	0.106585	0.149927	0.477136	NO
965.2	Antirheumatics causing adverse effects in therapeutic use	305	293867	0.156316	0.22137	0.480106	NO
368.9	Subjective visual disturbances	621	318042	0.140395	0.199204	0.480946	NO
614.33	Pelvic inflammatory disease, NOS	2549	305084	-0.0442276	0.0631169	0.483474	NO
383	Otosclerosis	204	317329	-0.199488	0.285326	0.484453	NO
260.6	Anorexia	828	318943	-0.121275	0.174099	0.486064	NO
465.2	Acute pharyngitis	733	278127	-0.117317	0.168668	0.48671	NO
521.1	Dental caries	237	299060	-0.0610131	0.0877931	0.487078	NO
694.2	Other dyschromia	373	297220	0.120379	0.173484	0.48775	NO
595	Hydronephrosis	263	313186	-0.0778049	0.112445	0.488977	NO
473.3	Paralysis/spasm of vocal cords or larynx	262	302443	0.209816	0.30328	0.489049	NO
210	Benign neoplasm of lip, oral cavity, and pharynx	280	310471	0.109237	0.158162	0.489776	NO
573.5	Jaundice (not of newborn)	924	311623	0.111245	0.161719	0.491523	NO
145.2	Cancer of tongue	321	309859	-0.191209	0.278628	0.492554	NO
619.1	Noninflammatory disorders of ovary, fallopian tube, and broad ligament	715	272698	-0.125133	0.182797	0.493629	NO
565	Anal and rectal conditions	313	241543	-0.0382927	0.0562226	0.495814	NO
686.3	Pilonidal cyst	600	309738	0.135369	0.199204	0.49679	NO
636.2	Early onset of delivery	613	313232	-0.135971	0.200412	0.497483	NO
610.1	Cystic mastopathy	610	314135	0.109639	0.161719	0.4978	NO
569	Other disorders of intestine	4969	241543	-0.0126829	0.0187408	0.498563	NO
362.4	Retinal vascular changes and abnomalities	856	309220	-0.116256	0.172078	0.499295	NO
626.12	Excessive or frequent menstruation	9833	290015	-0.0339542	0.0503062	0.499707	NO
614.52	Vaginitis and vulvovaginitis	387	312077	-0.169371	0.252529	0.502411	NO
300.13	Phobia	290	276973	-0.146829	0.220909	0.506268	NO
430.2	Intracerebral hemorrhage	710	311409	0.122999	0.185225	0.506658	NO
380	Disorders of external ear	1443	319878	0.0854127	0.128638	0.506706	NO
189.4	Malignant neoplasm of other urinary organs	481	317158	0.0582026	0.0877931	0.507361	NO
594.8	Renal colic	2097	313186	-0.0704009	0.106535	0.508726	NO
520.2	Disturbances in tooth eruption	449	305108	0.0655009	0.099602	0.510778	NO
227.2	Benign neoplasm of parathyroid gland	379	319770	0.167715	0.255179	0.511023	NO
610	Benign mammary dysplasias	203	314135	0.216349	0.330008	0.51209	NO
304	Adjustment reaction	319	276973	-0.185379	0.283888	0.513756	NO
560.2	Impaction of intestine	263	252986	-0.195748	0.300219	0.51439	NO
601.12	Chronic prostatitis	363	300940	0.104781	0.161146	0.515549	NO
704	Diseases of hair and hair follicles	689	285707	0.044152	0.0679927	0.516103	NO
426.31	Right bundle branch block	255	293222	-0.0821356	0.126523	0.516225	NO
614.32	Chronic inflammatory pelvic disease	380	312077	0.157237	0.24261	0.516917	NO
388	Other disorders of ear	1193	295238	0.0325817	0.0503062	0.5172	NO
960.2	Allergy/adverse effect of penicillin	15965	293867	-0.0241463	0.0374817	0.519435	NO
331.9	Cerebral degeneration, unspecified	386	280147	0.154527	0.240115	0.519866	NO
288	Diseases of white blood cells	281	310471	-0.130987	0.204608	0.522051	NO
562.1	Diverticulosis	441	252986	-0.0201626	0.0315584	0.52289	NO
458.9	Hypotension NOS	287	190139	0.0528935	0.0831045	0.524471	NO
626.14	Irregular menstrual bleeding	3864	290015	-0.0524584	0.0831045	0.527888	NO
564	Functional digestive disorders	966	252986	-0.100246	0.159146	0.528759	NO
596.1	Bladder neck obstruction	753	304490	-0.0691389	0.111364	0.534708	NO
702.2	Seborrheic keratosis	3100	315803	0.054488	0.0877931	0.534836	NO
428.1	Congestive heart failure (CHF) NOS	2012	315261	-0.0695122	0.112445	0.536452	NO
433.1	Occlusion and stenosis of precerebral arteries	434	311409	0.0969909	0.157021	0.536778	NO
250.24	Type 2 diabetes with neurological manifestations	595	301041	0.121958	0.19772	0.537354	NO
361	Retinal detachments and defects	912	228958	-0.0663788	0.107753	0.537876	NO
180.1	Cervical cancer	4439	291370	-0.0460976	0.0749634	0.538598	NO
635.3	Placenta previa and abruptio placenta	1311	313232	-0.0854451	0.139407	0.53993	NO
212	Benign neoplasm of respiratory and intrathoracic organs	349	320985	0.158969	0.25988	0.540736	NO
726.1	Enthesopathy	6569	298548	-0.0378767	0.0621164	0.542014	NO
427.2	Atrial fibrillation and flutter	6598	293222	-0.0262559	0.043371	0.544927	NO
599.5	Frequency of urination and polyuria	4040	215800	-0.0465661	0.0772256	0.546517	NO
766	Neuralgia, neuritis, and radiculitis NOS	294	308423	-0.177996	0.296001	0.547616	NO
204	Leukemia	258	316726	0.139284	0.232056	0.548363	NO
613.8	Other specified disorders of breast	343	257992	0.157452	0.263203	0.549696	NO
528.5	Diseases of lips	671	306931	0.112226	0.188674	0.551969	NO
803.1	Fracture of humerus	218	309859	-0.171356	0.288308	0.552277	NO
614.51	Cervicitis and endocervicitis	1226	312077	-0.0817513	0.138101	0.553871	NO
579	Other symptoms involving abdomen and pelvis	1158	297050	0.0845127	0.142976	0.554457	NO
596.5	Functional disorders of bladder	1645	295789	-0.0710225	0.120282	0.554878	NO
575.9	Nonspecific abnormal findings on radiological and other examination of biliary tract	359	303813	0.145992	0.248252	0.55648	NO
618.1	Prolapse of vaginal walls	7304	309609	0.0334368	0.0571582	0.558557	NO
597	Other disorders of urethra and urinary tract	859	307037	-0.101569	0.174309	0.560097	NO
292.1	Aphasia/speech disturbance	365	314703	0.0728794	0.125277	0.560737	NO
289.5	Diseases of spleen	517	313572	-0.126529	0.217946	0.561542	NO
958	Certain early complications of trauma or procedure	376	320840	-0.14522	0.25149	0.563643	NO
426.24	Atrioventricular block, complete	575	293222	-0.120992	0.209637	0.563837	NO
850	Hemorrhage or hematoma complicating a procedure	5256	257992	0.0392008	0.0679927	0.564247	NO
241.1	Nontoxic uninodular goiter	309	303792	0.126073	0.219172	0.565141	NO
379.5	Disorders of iris and ciliary body	406	282103	-0.140879	0.24493	0.565168	NO
550.3	Femoral hernia	641	273880	0.108941	0.189774	0.56593	NO
857	Mechanical complication of unspecified genitourinary device, implant, and graft	878	307340	0.0785734	0.137085	0.566529	NO
338.2	Chronic pain	396	220090	-0.140376	0.245605	0.567625	NO
526.1	Cysts of the jaws	328	285707	0.152312	0.26842	0.570415	NO
706	Diseases of sebaceous glands	582	311579	0.111124	0.196072	0.570884	NO
291.8	Alteration of consciousness	348	299060	-0.138171	0.244567	0.5721	NO
215	Other benign neoplasm of connective and other soft tissue	1114	313909	0.083811	0.14886	0.573421	NO
514	Abnormal findings examination of lungs	404	318776	0.055993	0.099602	0.574002	NO
532	Dysphagia	946	281733	-0.0347945	0.0621164	0.575377	NO
250.1	Type 1 diabetes	2640	301041	0.053536	0.096	0.577072	NO
555.1	Regional enteritis	400	252986	0.0656859	0.118344	0.578865	NO
614.4	Inflammatory diseases of uterus, except cervix	302	312077	0.151529	0.273332	0.57932	NO
411.9	Other acute and subacute forms of ischemic heart disease	1170	289445	0.0780823	0.142378	0.583407	NO
577.3	Cyst and pseudocyst of pancreas	360	299761	0.14291	0.262553	0.586227	NO
414	Other forms of chronic heart disease	712	289445	-0.0642148	0.118344	0.587397	NO
216	Benign neoplasm of skin	7706	313013	0.0304878	0.0562226	0.587632	NO
967	Adverse effects of sedatives or other central nervous system depressants and anesthetics	571	293867	0.110316	0.203643	0.588015	NO
599.9	Other abnormality of urination	342	215800	-0.0607317	0.112445	0.589127	NO
503	Pulmonary congestion and hypostasis	387	304490	0.123277	0.228407	0.589388	NO
185	Cancer of prostate	8261	300940	0.0302439	0.0562226	0.590624	NO
788	Syncope and collapse	400	310471	-0.0269608	0.0503062	0.592005	NO
198.6	Secondary malignancy of bone	1270	224494	-0.0582289	0.10887	0.592754	NO
426.9	Cardiac pacemaker/device in situ	233	293222	0.174756	0.326885	0.592919	NO
368.1	Amblyopia	525	291041	-0.115002	0.216651	0.595545	NO
596	Other disorders of bladder	1151	307037	-0.0297561	0.0562226	0.596628	NO
870.1	Open wound or laceration of eye or eyelid	231	313000	-0.157488	0.299701	0.599247	NO
480	Pneumonia	2147	310999	-0.0422624	0.0808597	0.601209	NO
389.2	Conductive hearing loss	418	311515	0.124919	0.239117	0.601379	NO
783	Fever of unknown origin	4020	246280	-0.040147	0.0772256	0.603156	NO
157	Pancreatic cancer	308	305740	0.103434	0.199563	0.604246	NO
79	Viral infection	4135	315431	0.0385366	0.0749634	0.607202	NO
526	Diseases of the jaws	238	305108	-0.0203387	0.039587	0.607411	NO
526.9	Jaw disease NOS	772	305108	-0.0203387	0.039587	0.607411	NO
331.1	Hydrocephalus	488	280147	0.111988	0.218773	0.608727	NO
624.1	Dystrophy of female genital tract	233	311968	-0.166876	0.326885	0.609698	NO
367.8	Hypermetropia	234	318903	-0.162383	0.318976	0.610699	NO
442.1	Aortic aneurysm	463	312625	-0.103343	0.204608	0.613502	NO
530.1	Esophagitis, GERD and related diseases	9329	281733	0.0253921	0.0503062	0.613733	NO
724.2	Disorders of coccyx	278	278127	-0.147	0.291838	0.614468	NO
737.3	Kyphoscoliosis and scoliosis	364	310018	0.1237	0.245742	0.614703	NO
191	Malignant and unknown neoplasms of brain and nervous system	209	318869	-0.178526	0.355563	0.615601	NO
175	Acquired absence of breast	2448	297050	0.050495	0.101882	0.620159	NO
285.2	Anemia of chronic disease	291	302401	0.13976	0.283858	0.622467	NO
623	Hypertrophy of female genital organs	1246	308667	0.0672576	0.137085	0.623691	NO
225.1	Benign neoplasm of brain, cranial nerves, meninges	805	319574	-0.0867037	0.177974	0.626137	NO
415.21	Primary pulmonary hypertension	457	308423	0.110631	0.227267	0.62641	NO
727	Other disorders of synovium, tendon, and bursa	498	298548	-0.0874587	0.179908	0.626875	NO
389	Hearing loss	3046	311515	-0.0425926	0.0877931	0.627572	NO
275.3	Disorders of magnesium metabolism	366	310471	0.126052	0.260056	0.627882	NO
202.24	Large cell lymphoma	203	295789	-0.101393	0.209637	0.628629	NO
360.2	Progressive myopia	242	310130	-0.152487	0.317391	0.630914	NO
458.1	Orthostatic hypotension	591	190139	0.0664167	0.138251	0.630937	NO
474.1	Acute tonsillitis	560	302443	0.0995883	0.207428	0.631149	NO
149	Cancer of larynx, pharynx, nasal cavities	388	307308	0.0763079	0.159226	0.631765	NO
197	Chemotherapy	1564	224494	-0.0173134	0.0362825	0.633231	NO
316	Substance addiction and disorders	366	291435	-0.125859	0.264416	0.634083	NO
496.3	Bronchiectasis	717	287983	-0.054999	0.115806	0.634842	NO
293	Symptoms involving head and neck	2163	318269	0.0502524	0.106535	0.637142	NO
531.2	Gastric ulcer	464	285707	0.0351219	0.0749634	0.639412	NO
386	Vertiginous syndromes and other disorders of vestibular system	315	314885	0.0509492	0.10887	0.639796	NO
502	Postinflammatory pulmonary fibrosis	828	309785	-0.0798566	0.17085	0.640209	NO
276.12	Hyposmolality and/or hyponatremia	1811	313905	-0.0558252	0.11947	0.640304	NO
386.1	Meniere's disease	549	313163	-0.0995541	0.213302	0.640695	NO
289.3	Personal history of diseases of blood and blood-forming organs	293	313572	0.1323	0.284537	0.641956	NO
598	Abnormal findings on examination of urine	207	285707	0.0401896	0.086742	0.643133	NO
297.2	Suicide or self-inflicted injury	436	276973	0.0434146	0.0937043	0.643138	NO
333	Extrapyramidal disease and abnormal movement disorders	993	280147	-0.0508574	0.109879	0.643471	NO
427.6	Premature beats	445	293222	-0.10774	0.23316	0.644018	NO
556	Ulceration of the lower GI tract	430	252986	-0.114379	0.248028	0.644688	NO
870.4	Open wound of nose and sinus	234	313000	-0.147894	0.321075	0.645069	NO
530.7	Gastroesophageal laceration-hemorrhage syndrome	325	281733	0.124807	0.271834	0.646142	NO
736.2	Acquired deformities of finger	249	257992	0.142035	0.309471	0.646262	NO
385.3	Cholesteatoma	576	317329	0.0943902	0.206149	0.647044	NO
742.9	Other derangement of joint	394	257992	-0.111658	0.24493	0.648477	NO
245.21	Chronic lymphocytic thyroiditis	215	295238	0.152888	0.33629	0.649374	NO
964.1	Anticoagulants causing adverse effects	257	293867	0.1358	0.298987	0.649684	NO
724.1	Disorders of sacrum	277	304407	-0.133616	0.294186	0.649693	NO
286.7	Other and unspecified coagulation defects	394	318651	0.114195	0.251906	0.650315	NO
279.7	Other immunological findings	255	320824	-0.14051	0.311508	0.651943	NO
512.1	Wheezing	227	307642	-0.145333	0.325093	0.654838	NO
296.1	Bipolar	1100	276973	0.0680138	0.152274	0.655126	NO
535.8	Other specified gastritis	577	290252	-0.024878	0.0562226	0.658133	NO
745	Pain in joint	1307	319424	0.0495122	0.112445	0.659703	NO
701.5	Abnormal granulation tissue	473	316259	0.0982253	0.225037	0.662485	NO
218.2	Other benign neoplasm of uterus	359	301335	-0.110349	0.252956	0.662663	NO
550.2	Diaphragmatic hernia	27078	273880	0.0137398	0.0315584	0.663288	NO
276.5	Hypovolemia	1403	295789	0.0407317	0.0937043	0.663792	NO
760	Back pain	5797	315537	-0.0271545	0.0631169	0.667032	NO
807	Fracture of ribs	217	316756	0.139614	0.327321	0.669718	NO
382	Otalgia	256	317329	0.11698	0.276656	0.672416	NO
527.2	Sialoadenitis	222	315742	0.1084	0.256735	0.672861	NO
751.21	Cystic kidney disease	448	319141	-0.100562	0.238408	0.673168	NO
452	Other venous embolism and thrombosis	236	281673	-0.0899636	0.213302	0.673196	NO
599.2	Retention of urine	6721	215800	0.0261415	0.0621164	0.673866	NO
594.3	Calculus of ureter	402	309850	-0.0416081	0.099602	0.676135	NO
618.2	Uterine/Uterovaginal prolapse	1765	295238	-0.0282066	0.0679927	0.678253	NO
220	Benign neoplasm of ovary	1460	289869	0.0539336	0.130113	0.678498	NO
153.2	Colon cancer	532	294934	-0.0360784	0.0877931	0.68111	NO
560.4	Other intestinal obstruction	208	252986	-0.0356398	0.086742	0.681167	NO
153.3	Malignant neoplasm of rectum, rectosigmoid junction, and anus	2082	294934	0.0435947	0.10748	0.685031	NO
53	Herpes zoster	333	287354	0.110058	0.274814	0.688801	NO
464	Acute sinusitis	202	318330	0.138247	0.346248	0.689693	NO
394.3	Aortic valve disease	1279	314766	-0.0551458	0.139407	0.69242	NO
204.12	Lymphoid leukemia, chronic	500	316726	-0.0881727	0.224652	0.694699	NO
528	Diseases of the oral soft tissues, excluding lesions specific for gingiva and tongue	716	299761	0.0436831	0.111364	0.694871	NO
726.3	Bursitis	532	287354	-0.0843471	0.216469	0.696795	NO
507	Pleurisy; pleural effusion	5287	309785	-0.0241781	0.0621164	0.6971	NO
613.9	Breast disorder NOS	1482	315648	0.0267601	0.0690503	0.698353	NO
803.2	Fracture of radius and ulna	243	316756	0.064343	0.167097	0.70019	NO
342	Hemiplegia	1497	280147	-0.0494278	0.128638	0.700802	NO
747	Cardiac and circulatory congenital anomalies	1199	318515	0.0551338	0.144105	0.70202	NO
600	Hyperplasia of prostate	905	300940	-0.0187879	0.0492366	0.70277	NO
504	Other alveolar and parietoalveolar pneumonopathy	300	299761	-0.107352	0.282121	0.703562	NO
569.2	Gastrointestinal complications	433	241543	-0.0885926	0.235414	0.706673	NO
747.11	Cardiac shunt/ heart septal defect	491	312160	-0.0792325	0.211728	0.708242	NO
371.1	Uveitis, noninfectious or NOS	483	295238	-0.08458	0.22618	0.708441	NO
386.2	Peripheral or central vertigo	380	314885	0.0908574	0.244447	0.710127	NO
723	Other disorders of cervical region	395	299060	0.0912833	0.246013	0.7106	NO
480.1	Bacterial pneumonia	738	310999	0.0602462	0.162881	0.711472	NO
427.4	Cardiac arrest and ventricular fibrillation	248	293222	-0.096384	0.264168	0.715216	NO
184.2	Cancer of other female genital organs	312	299157	0.100561	0.276541	0.716127	NO
198.1	Secondary malignancy of lymph nodes	5393	224494	0.0247173	0.0679927	0.716209	NO
290	Delirium dementia and amnestic and other cognitive disorders	201	314703	0.0837294	0.232539	0.718798	NO
444.1	Arterial embolism and thrombosis of lower extremity artery	558	312625	-0.0755585	0.210766	0.719973	NO
315	Develomental delays and disorders	534	296063	-0.0754937	0.21307	0.723104	NO
965.3	Salicylates causing adverse effects in therapeutic use	397	293867	0.088946	0.251868	0.723979	NO
655	Known or suspected fetal abnormality affecting management of mother	226	316860	-0.0284204	0.0808597	0.72523	NO
791	Gangrene	568	311181	-0.0719295	0.206857	0.728047	NO
695.7	Prurigo and Lichen	738	314995	0.0608933	0.175586	0.728742	NO
729.1	Rheumatism, unspecified and fibrositis	380	298548	0.0888361	0.257794	0.730394	NO
512.8	Cough	304	307642	0.0318796	0.0926126	0.730677	NO
250.41	Impaired fasting glucose	259	301041	0.100536	0.297077	0.735049	NO
334.2	Anterior horn cell disease	219	280147	-0.118872	0.351325	0.735098	NO
296	Mood disorders	505	276973	0.0146445	0.043371	0.735621	NO
198	Secondary malignant neoplasm	1097	224494	0.0509407	0.151157	0.736112	NO
447.1	Stricture of artery	271	312625	0.0564077	0.167605	0.736455	NO
221	Benign neoplasm of other female genital organs	215	228958	0.107893	0.322207	0.737732	NO
198.2	Secondary malignancy of respiratory organs	222	224494	-0.0354937	0.106535	0.73901	NO
426.91	Cardiac pacemaker in situ	284	293222	0.0350676	0.105488	0.739563	NO
751.1	Congenital anomalies of genital organs	689	287354	-0.0629934	0.189774	0.739935	NO
528.11	Stomatitis and mucositis (ulcerative)	404	315742	0.0794835	0.241227	0.74178	NO
724.9	Other unspecified back disorders	417	304407	-0.0121951	0.0374817	0.744907	NO
300	Anxiety, phobic and dissociative disorders	356	276973	0.0821948	0.253597	0.74585	NO
727.5	Rupture of synovium	335	298548	-0.0879344	0.27181	0.746305	NO
433.2	Occlusion of cerebral arteries	2926	311409	-0.0290301	0.0901063	0.747319	NO
610.2	Fibroadenosis of breast	307	314135	-0.0876446	0.272368	0.747614	NO
619	Noninflammatory female genital disorders	254	272698	-0.00818182	0.0255841	0.749119	NO
274.21	Chondrocalcinosis	283	319402	0.0941864	0.295274	0.749742	NO
575.2	Obstruction of bile duct	589	303813	-0.0556295	0.175786	0.751652	NO
386.9	Dizziness and giddiness (Light-headedness and vertigo)	4638	314885	-0.0231818	0.0738549	0.75361	NO
226	Benign neoplasm of thyroid glands	262	317627	-0.0972215	0.311172	0.754709	NO
276.11	Hyperosmolality and/or hypernatremia	242	313905	0.100369	0.323542	0.756395	NO
458.2	Iatrogenic hypotension	230	190139	-0.096073	0.311203	0.757538	NO
771	Musculoskeletal symptoms referable to limbs	472	246280	-0.0512743	0.166145	0.757617	NO
324	Other CNS infection and poliomyelitis	280	320255	0.0912599	0.30249	0.762884	NO
619.2	Disorders of uterus, NEC	909	272698	-0.0260663	0.086742	0.763792	NO
722.6	Degeneration of intervertebral disc	213	304407	-0.0278049	0.0937043	0.766673	NO
269	Proteinuria	345	308482	-0.0791606	0.267042	0.766898	NO
345.1	Epilepsy	323	280147	0.0797155	0.269124	0.767074	NO
289.4	Lymphadenitis	2658	313572	0.028416	0.096	0.76723	NO
621	Endometrial hyperplasia	1137	308667	0.0439071	0.14886	0.768027	NO
374.3	Ptosis of eyelid	1861	311689	0.0336991	0.114764	0.769034	NO
159	Malignant neoplasm of other and ill-defined sites within the digestive organs and peritoneum	302	305740	-0.0202277	0.0690503	0.769567	NO
612.2	Hypertrophy of breast (Gynecomastia)	215	287733	0.0487923	0.167097	0.770286	NO
149.4	Cancer of larynx	259	313598	0.0862197	0.29604	0.770865	NO
585.31	Renal dialysis	511	307459	-0.0638759	0.220149	0.771703	NO
433.8	Late effects of cerebrovascular disease	507	309859	0.040035	0.138101	0.771895	NO
506	Empyema and pneumothorax	1131	309785	-0.0440631	0.152031	0.771946	NO
599	Other symptoms/disorders or the urinary system	923	215800	-0.00536585	0.0187408	0.774634	NO
420.21	Acute pericarditis	222	318144	0.0927855	0.324397	0.774859	NO
374	Other disorders of eyelids	941	311689	0.0245024	0.086742	0.77758	NO
509.8	Dependence on respirator [Ventilator] or supplemental oxygen	220	309785	0.0695756	0.247206	0.778367	NO
289	Other diseases of blood and blood-forming organs	2623	308482	-0.0193695	0.0690503	0.779084	NO
427.42	Cardiac arrest	936	293222	0.0450105	0.160605	0.779282	NO
610.4	Benign neoplasm of breast	1450	314135	-0.0362559	0.130113	0.780514	NO
218.1	Uterine leiomyoma	1465	301335	0.0136364	0.0492366	0.781814	NO
350.3	Lack of coordination	356	318594	0.0708285	0.256358	0.782327	NO
512.9	Other dyspnea	241	307642	-0.0448605	0.164043	0.784493	NO
749	Congenital anomalies of face and neck	267	320965	-0.0831676	0.305804	0.78565	NO
333.4	Torsion dystonia	262	280147	0.0831055	0.305931	0.785893	NO
738.4	Acquired spondylolisthesis	251	310018	-0.0833523	0.309187	0.787479	NO
509.2	Respiratory insufficiency	1760	246280	0.0318063	0.118344	0.788113	NO
70.9	Hepatitis NOS	441	315431	0.0630916	0.235602	0.788862	NO
476	Allergic rhinitis	1052	302443	-0.0407681	0.152274	0.788909	NO
345.11	Generalized convulsive epilepsy	456	280147	-0.0610975	0.229291	0.789883	NO
523.32	Chronic periodontitis	573	305108	0.0549278	0.206275	0.79002	NO
622.1	Polyp of corpus uteri	252	308667	-0.0148781	0.0562226	0.791296	NO
427.41	Ventricular fibrillation and flutter	218	293222	-0.0697835	0.264168	0.791654	NO
701	Other hypertrophic and atrophic conditions of skin	1796	316259	0.030869	0.118344	0.794215	NO
709.2	Sicca syndrome	515	236907	0.0567363	0.217946	0.794615	NO
610.3	Fibrosclerosis of breast	299	314135	-0.0731707	0.281113	0.79464	NO
977	Personal history of allergy to medicinal agents	233	293867	0.0835379	0.323023	0.795934	NO
474.2	Chronic tonsillitis and adenoiditis	1161	302443	-0.0371401	0.144984	0.797822	NO
574.1	Cholelithiasis	5370	303813	-0.0128105	0.0503062	0.798994	NO
540.1	Appendicitis	775	317549	-0.0448116	0.176914	0.80004	NO
747.13	Congenital anomalies of great vessels	1777	318515	0.0296497	0.117232	0.800334	NO
519	Other diseases of respiratory system, not elsewhere classified	701	259819	-0.00621212	0.0246183	0.80078	NO
372	Disorders of conjunctiva	1018	311689	-0.0389562	0.154736	0.801227	NO
969	Poisoning by psychotropic agents	1117	228958	0.0282927	0.112445	0.80134	NO
214	Lipoma	1786	313909	0.0298902	0.11947	0.802441	NO
217.1	Nevus, non-neoplastic	342	313013	0.0502715	0.203643	0.805016	NO
430.1	Subarachnoid hemorrhage	807	307436	-0.042791	0.174568	0.80636	NO
594	Urinary calculus	2568	313186	-0.0151142	0.0621164	0.807758	NO
751.2	Congenital anomalies of urinary system	496	313598	0.0397522	0.164043	0.808526	NO
564.1	Irritable Bowel Syndrome	5537	252986	-0.0162768	0.0679927	0.810803	NO
594.2	Calculus of lower urinary tract	353	313186	-0.0424571	0.177942	0.811415	NO
587	Kidney replaced by transpant	390	307459	0.0612926	0.258701	0.812715	NO
859	Complication due to other implant and internal device	3267	278127	-0.0207952	0.0877931	0.812761	NO
619.5	Noninflammatory disorders of vulva and perineum	1353	272698	0.0321248	0.135985	0.813249	NO
681	Superficial cellulitis and abscess	686	304490	-0.0433719	0.184895	0.814538	NO
634	Miscarriage; stillbirth	4476	313232	0.0183554	0.0797058	0.817867	NO
530	Diseases of esophagus	782	281733	0.0403268	0.175586	0.818349	NO
979	Adverse drug events and drug allergies	434	293867	0.0429268	0.187409	0.818826	NO
611.3	Lump or mass in breast	238	299761	0.0288618	0.126234	0.819151	NO
263	Other nutritional deficiency	1513	313485	0.0283315	0.125277	0.821084	NO
599.4	Urinary incontinence	8787	215800	0.0123839	0.0550851	0.822124	NO
184.11	Malignant neoplasm of ovary	487	299157	-0.0158603	0.0713315	0.824044	NO
350.1	Abnormal involuntary movements	907	318594	-0.0366576	0.165129	0.824319	NO
241.2	Nontoxic multinodular goiter	698	303792	0.039685	0.18314	0.828448	NO
624.2	Atrophy of female genital tract	431	311968	0.0509702	0.235602	0.828722	NO
614.1	Pelvic peritoneal adhesions, female (postoperative) (postinfection)	2509	312077	0.0214938	0.099602	0.829146	NO
741.4	Joint effusions	278	304091	-0.0651684	0.302777	0.829584	NO
717	Polymyalgia Rheumatica	1124	320210	-0.0314731	0.146379	0.829759	NO
378.5	Paralytic strabismus	276	282103	-0.0663	0.31096	0.831163	NO
287.31	Primary thrombocytopenia	417	309850	0.052597	0.247048	0.831404	NO
430.3	Subdural hemorrhage	261	310167	0.0633404	0.298759	0.832098	NO
253.2	Pituitary hypofunction	274	317732	0.0607457	0.289396	0.833742	NO
170.2	Cancer of connective tissue	721	320495	0.0390609	0.186759	0.83433	NO
618.6	Vaginal enterocele, congenital or acquired	654	309609	0.0400841	0.192231	0.834822	NO
687.1	Rash and other nonspecific skin eruption	2183	316006	-0.0223328	0.107753	0.835807	NO
601.4	Balanoposthitis	291	300940	-0.0574896	0.281119	0.837961	NO
158	Neoplasm of unspecified nature of digestive system	260	305740	0.0306371	0.151842	0.840097	NO
701.4	Keloid scar	221	307436	-0.0679446	0.338289	0.840818	NO
728.7	Fasciitis	209	298548	0.0668078	0.334193	0.841553	NO
674	Other complications of the puerperium NEC	275	320838	-0.0591301	0.300179	0.843841	NO
451.2	Phlebitis and thrombophlebitis of lower extremities	284	281673	0.0160465	0.0818662	0.844603	NO
497	Bronchitis	417	287983	0.0372195	0.193309	0.84732	NO
560.3	Peritoneal or intestinal adhesions	852	252986	0.0328199	0.171025	0.84782	NO
728.71	Contracture of palmar fascia [Dupuytren's disease]	2397	298548	0.0189982	0.099602	0.848728	NO
150	Cancer of esophagus	714	302943	-0.0353647	0.185821	0.849061	NO
227.3	Benign neoplasm of pituitary gland and craniopharyngeal duct (pouch)	325	319770	-0.0508554	0.268274	0.84965	NO
509.1	Respiratory failure	678	309785	0.0205583	0.10887	0.850223	NO
540.11	Acute appendicitis	770	317549	0.018638	0.099602	0.851563	NO
577.2	Chronic pancreatitis	291	307436	0.0401872	0.215611	0.852141	NO
512.7	Shortness of breath	201	307642	-0.0119418	0.0643069	0.85268	NO
348.2	Cerebral edema and compression of brain	252	280147	-0.0578287	0.314032	0.853896	NO
646	Other complications of pregnancy NEC	2346	318988	0.0193079	0.105488	0.854772	NO
275.5	Disorders of calcium/phosphorus metabolism	1086	319180	-0.027982	0.153314	0.855179	NO
858	Complication of internal orthopedic device	529	307340	0.0159477	0.0877931	0.855857	NO
420.2	Pericarditis	1066	318144	-0.0269776	0.14886	0.856188	NO
614.3	Pelvic inflammatory disease (PID)	244	312077	0.0576534	0.320825	0.857385	NO
369.5	Conjunctivitis, infectious	218	311689	-0.0590599	0.330368	0.858118	NO
454.11	Varicose veins of lower extremity, symptomtic	643	281673	0.0346915	0.194328	0.858315	NO
687.4	Disturbance of skin sensation	208	316006	0.0164731	0.0926126	0.858824	NO
296.2	Depression	498	276973	0.00787149	0.0443607	0.859161	NO
478	Throat pain	380	302443	-0.0444715	0.252468	0.860178	NO
907	Injuries to the nervous system	937	317206	-0.0199704	0.114764	0.861855	NO
295.1	Schizophrenia	603	276973	0.0349087	0.203039	0.863492	NO
635.2	Antepartum hemorrhage, abruptio placentae, and placenta previa	917	313232	0.0284	0.166209	0.864327	NO
189.21	Malignant neoplasm of bladder	1151	317158	0.0181889	0.107753	0.865952	NO
946	Anaphylactic shock NOS	532	315132	-0.0352342	0.212365	0.868225	NO
575.1	Cholangitis	486	303813	0.0368043	0.223836	0.869396	NO
184.1	Malignant neoplasm of ovary and other uterine adnexa	2202	299157	-0.0166699	0.101882	0.87003	NO
586	Other disorders of the kidney and ureters	266	307459	-0.0140284	0.086742	0.871522	NO
368.2	Diplopia and disorders of binocular vision	739	318042	0.0284259	0.180462	0.874837	NO
627	Menopausal and postmenopausal disorders	821	287733	-0.0263415	0.168668	0.875896	NO
580.2	Nephrotic syndrome without mention of glomerulonephritis	483	287733	-0.0345362	0.223836	0.877379	NO
513.4	Hyperventilation	273	320730	0.0442307	0.292633	0.879859	NO
580.32	Nephritis and nephropathy with pathological lesion	324	307459	0.0222578	0.14886	0.881142	NO
625	Pain and other symptoms associated with female genital organs	2008	304490	-0.0166498	0.111364	0.881153	NO
696.4	Psoriasis	725	307340	0.018516	0.124233	0.88152	NO
557	Intestinal malabsorption (non-celiac)	286	252986	0.0427498	0.287081	0.881623	NO
261.2	Vitamin B-complex deficiencies	679	318943	-0.026608	0.179769	0.882333	NO
429.3	Symptoms involving cardiovascular system	205	285707	-0.0522134	0.354707	0.882973	NO
803	Fracture of upper limb	424	316756	0.034618	0.241295	0.885921	NO
280.2	Iron deficiency anemia secondary to blood loss (chronic)	468	302401	-0.0330675	0.230595	0.885974	NO
292.6	Hallucinations	310	314703	-0.0371928	0.266437	0.888981	NO
242	Thyrotoxicosis with or without goiter	1434	303792	-0.0182927	0.131186	0.889102	NO
721	Spondylosis and allied disorders	909	299060	-0.0219663	0.160218	0.89095	NO
634.1	Missed abortion/Hydatidiform mole	1170	313232	0.0196043	0.144018	0.891724	NO
440.9	Atherosclerosis of aorta	202	312625	0.0460832	0.342807	0.893063	NO
803.3	Fracture of clavicle or scapula	296	316756	0.0387847	0.289396	0.893387	NO
384	Other disorders of tympanic membrane	416	317329	0.0311344	0.23316	0.893772	NO
368.4	Visual field defects	327	318042	0.0360153	0.273235	0.895134	NO
966	Poisoning by anticonvulsants and anti-Parkinsonism drugs	524	257992	0.0276742	0.211212	0.895755	NO
262	Mineral deficiency NEC	238	312160	-0.042985	0.330876	0.896635	NO
947	Urticaria	374	285707	0.031939	0.247173	0.897186	NO
519.9	Symptoms involving respiratory system and other chest symptoms	301	259819	0.0365962	0.284694	0.897717	NO
187.2	Malignant neoplasm of testis	4455	312525	-0.00951219	0.0749634	0.899027	NO
751.11	Congenital anomalies of female genital organs	432	319141	-0.0303991	0.241135	0.899679	NO
801.1	Fracture of foot	407	313452	-0.0289053	0.247173	0.906905	NO
519.2	Respiratory complications	289	259819	-0.0324991	0.285532	0.909381	NO
579.2	Splenomegaly	435	297050	-0.0269094	0.237724	0.909875	NO
574.12	Cholelithiasis with other cholecystitis	5359	303813	-0.00754386	0.0679927	0.911655	NO
870.3	Other open wound of head and face	2991	228958	-0.00955338	0.0877931	0.913348	NO
338.1	Acute pain	409	257992	0.0254439	0.241478	0.916084	NO
938	Dermatitis due to solar radiation	2496	315132	0.0104921	0.099602	0.916106	NO
327.3	Sleep apnea	1190	296063	-0.00772728	0.0738549	0.916671	NO
340	Migraine	2710	311267	0.0097561	0.0937043	0.917077	NO
798	Malaise and fatigue	641	293739	0.00960929	0.0926126	0.917361	NO
613.1	Inflammatory disease of breast	726	315648	0.0188864	0.182479	0.917567	NO
756	Other congenital musculoskeletal anomalies	208	320431	0.0178081	0.174568	0.918747	NO
375.2	Epiphora	883	282103	0.0166184	0.167605	0.921017	NO
957	Injury to other and unspecified nerves	267	320984	0.0301789	0.304482	0.921046	NO
136	Other infectious and parasitic diseases	419	320664	0.0236719	0.239047	0.921118	NO
202.21	Nodular lymphoma	381	316726	-0.0253708	0.25634	0.92116	NO
628	Ovarian cyst	4718	290015	-0.00727273	0.0738549	0.921557	NO
626.2	Dysmenorrhea	264	290015	-0.0121212	0.123091	0.921557	NO
415	Pulmonary heart disease	719	295238	-0.00780455	0.0808597	0.923108	NO
444	Arterial embolism and thrombosis	430	312625	-0.0228556	0.240145	0.924177	NO
702.1	Actinic keratosis	254	315803	0.009056	0.096	0.924844	NO
965.1	Opiates and related narcotics causing adverse effects in therapeutic use	224	291041	-0.0134562	0.146379	0.926756	NO
707.1	Decubitus ulcer	320	319821	0.0246358	0.270103	0.927327	NO
352.2	Facial nerve disorders [CN7]	877	246280	0.0148195	0.167097	0.92933	NO
250.6	Polyneuropathy in diabetes	371	301041	-0.0222296	0.252956	0.929973	NO
155	Cancer of liver and intrahepatic bile duct	240	305740	-0.0271735	0.311799	0.930552	NO
703.1	Ingrowing nail	989	314644	-0.0128459	0.154282	0.933643	NO
189	Cancer of urinary organs (incl. kidney and bladder)	240	285707	0.00751848	0.0926126	0.935297	NO
385.5	Tympanosclerosis and middle ear disease related to otitis media	228	317329	0.0259562	0.324497	0.936246	NO
707	Chronic ulcer of skin	277	319821	0.010554	0.137085	0.938633	NO
575.8	Other disorders of biliary tract	1033	303813	-0.0115342	0.151157	0.939175	NO
830	Dislocation	799	228958	-0.008035	0.105488	0.939284	NO
726	Peripheral enthesopathies and allied syndromes	823	298548	0.00383901	0.0550851	0.944438	NO
303.3	Psychogenic disorder	822	276973	-0.0114422	0.169664	0.946231	NO
418.1	Precordial pain	3626	289592	-0.00550796	0.0818662	0.946359	NO
378.2	Nystagmus and other irregular eye movements	209	282103	0.0236517	0.354063	0.94674	NO
365.2	Primary angle-closure glaucoma	574	310130	0.0123021	0.188674	0.948012	NO
369	Infection of the eye	249	311689	0.0202517	0.314043	0.948582	NO
198.4	Secondary malignant neoplasm of liver	2645	224494	-0.00593496	0.0946753	0.950015	NO
366.2	Senile cataract	443	300923	0.00317073	0.0562226	0.955026	NO
742.8	Articular cartilage disorder	434	287733	-0.0106047	0.191791	0.955905	NO
426.21	First degree AV block	984	293222	-0.00826223	0.160334	0.958902	NO
427.9	Palpitations	375	293222	-0.00416332	0.0808597	0.958936	NO
472	Chronic pharyngitis and nasopharyngitis	932	302443	0.00832664	0.161719	0.958936	NO
512	Other symptoms of respiratory system	1193	307642	-0.00348928	0.0679927	0.959072	NO
627.1	Postmenopausal bleeding	215	290015	0.00265036	0.0525333	0.959763	NO
592.13	Chronic interstitial cystitis	248	290777	0.0153948	0.308141	0.960154	NO
727.1	Synovitis and tenosynovitis	541	298548	-0.00944001	0.192	0.960786	NO
916	Contusion	792	319884	0.00625593	0.130113	0.961652	NO
508	Pulmonary collapse; interstitial and compensatory emphysema	2048	309785	-0.00498144	0.106535	0.962706	NO
357	Inflammatory and toxic neuropathy	1392	285707	0.00585366	0.131186	0.964409	NO
149.1	Cancer of oropharynx	251	318869	-0.0130902	0.309471	0.966261	NO
624.9	stress incontinence, female	2012	311968	-0.00260163	0.0631169	0.967121	NO
200	Myeloproliferative disease	657	304490	-0.00767845	0.192231	0.968138	NO
528.6	Leukoplakia of oral mucosa	303	315742	0.0102354	0.274259	0.97023	NO
306	Other mental disorder	2889	276973	0.00113402	0.0304604	0.970302	NO
614.54	Abscess or ulceration of vulva	274	287733	0.0105696	0.293042	0.971228	NO
636.3	Hemorrhage in early pregnancy	1094	313232	0.00538303	0.152274	0.9718	NO
495.2	Asthma with exacerbation	256	287983	0.00991862	0.318535	0.975159	NO
530.14	Reflux esophagitis	10678	281733	0.00151515	0.0492366	0.975451	NO
573.3	Hepatomegaly	305	311623	0.00876268	0.285532	0.975518	NO
367.9	Blindness and low vision	743	318903	-0.00548941	0.180462	0.975733	NO
594.1	Calculus of kidney	3263	313186	-0.00251185	0.086742	0.976898	NO
550.4	Umbilical hernia	611	273880	-0.00219545	0.0808597	0.978339	NO
285.22	Anemia in neoplastic disease	431	302401	0.00568161	0.237724	0.980932	NO
340.1	Migrain with aura	212	311267	-0.00740035	0.336828	0.982471	NO
747.12	Valvular heart disease/ heart chambers	233	318515	-0.00668588	0.321075	0.983387	NO
571.8	Liver abscess and sequelae of chronic liver disease	562	311623	-0.00416814	0.207151	0.983947	NO
426.3	Bundle branch block	282	265045	0.00529997	0.291838	0.985511	NO
565.1	Anal and rectal polyp	899	241543	0.00097561	0.0562226	0.986155	NO
789	Nausea and vomiting	858	309581	0.00072289	0.0443607	0.986998	NO
381.9	Otorrhea	270	317329	0.0036705	0.296671	0.990129	NO
601.8	Other inflammatory disorders of male genital organs	300	300940	-0.00346389	0.280064	0.990132	NO
601.1	Prostatitis	650	300940	-0.00200185	0.191791	0.991672	NO
440.2	Atherosclerosis of the extremities	332	287354	0.00202069	0.210976	0.992358	NO
433.12	Cerebral atherosclerosis	208	311409	0.00276424	0.319461	0.993096	NO
41.4	E. coli	2747	306059	0.0007317	0.0937043	0.99377	NO
965	Poisoning by analgesics, antipyretics, and antirheumatics	228	293867	-0.00040651	0.0631169	0.994861	NO
751.12	Congenital anomalies of male genital organs	221	308482	-0.00090595	0.326885	0.997789	NO
961	Poisoning by other anti-infectives	418	293867	-0.00014754	0.232584	0.999494	NO
961.1	Poisoning/allergy of sulfonamides	211	293867	9.437e-05	0.167605	0.999551	NO
