# Supplementary material for: Associations of genetically determined iron status across the phenome: A mendelian randomization study
Source: PLoS Med. 2019 Jun 20;16(6):e1002833. doi: 10.1371/journal.pmed.1002833 (PMC6586257; doi:10.1371/journal.pmed.1002833)
Supplement: S6 Table — Higher transferrin levels reflect lower iron status. The minimum number of cases and controls for any of the 3 genetics instruments are given. MR estimates are given in log OR units. IVW, inverse-variance weighted; MR, mendelian randomization; OR, odds ratio; SD, standard deviation. (XLSX) [file pmed.1002833.s008.xlsx]

## Sheet: S6_Table
S6 Table. Comparison of IVW MR estimates when scaled to 1-SD increase in serum iron, (log10 transformed) ferritin, transferrin saturation and transferrin. Higher transferrin levels reflect lower iron status. The minimum number of cases and controls for any of the three genetics instruments are given. MR estimates are given in log odds ratio units.
				Serum iron			Ferritin			Transferrin saturation			Transferrin
Phecode	Description	Cases	Controls	MR	SE	P	MR	SE	P	MR	SE	P	MR	SE	P
284	Aplastic anemia	12485	302401	-0.392244	0.0466084	3.904e-17	-0.705064	0.111124	2.227e-10	-0.259978	0.033478	8.124e-15	0.270898	0.0497131	5.059e-08
285	Other anemias	11586	302401	-0.395758	0.0492366	9.141e-16	-0.748148	0.115677	9.961e-11	-0.276209	0.0345046	1.195e-15	0.290538	0.051724	1.942e-08
280.1	Iron deficiency anemias, unspecified or not due to blood loss	7340	302401	-0.327794	0.0594829	3.573e-08	-0.630183	0.136311	3.78e-06	-0.22242	0.0430005	2.31e-07	0.252715	0.063321	6.579e-05
281	Other deficiency anemia	8605	302401	-0.293659	0.0562226	1.759e-07	-0.557242	0.125283	8.673e-06	-0.198717	0.0392749	4.2e-07	0.221841	0.0582839	0.00014111
272.11	Hypercholesterolemia	33268	285396	-0.129691	0.0304604	2.066e-05	-0.261783	0.0662056	7.682e-05	-0.0918344	0.0205662	7.995e-06	0.105184	0.0309746	0.00068428
686	Other local infections of skin and subcutaneous tissue	10784	309738	0.199545	0.0492366	5.061e-05	0.47284	0.106619	9.214e-06	0.154215	0.0334906	4.13e-06	-0.218341	0.0490743	8.62e-06
689	Disorder of skin and subcutaneous tissue NOS	41334	280000	0.0951515	0.0246183	0.00011106	0.216557	0.0576357	0.00017172	0.0700087	0.0185203	0.00015676	-0.101262	0.026907	0.00016762
529.1	Glossitis	298	315742	0.969945	0.267754	0.00029174	1.96319	0.571031	0.0005861	0.66464	0.185829	0.00034807	-0.82073	0.261804	0.0017191
960	Poisoning by antibiotics	3446	293867	-0.306066	0.086742	0.00041797	-0.657632	0.195251	0.00075679	-0.219606	0.0627836	0.00046908	0.280915	0.09276	0.00245847
681.3	Cellulitis and abscess of arm/hand	5671	309738	0.225854	0.0654189	0.00055557	0.525634	0.143576	0.00025121	0.170171	0.0460198	0.00021749	-0.248363	0.0665164	0.00018857
681.6	Cellulitis and abscess of foot, toe	5635	309738	0.225854	0.0654189	0.00055557	0.52539	0.144019	0.00026422	0.169685	0.0461414	0.00023554	-0.247785	0.0667408	0.0002051
681.5	Cellulitis and abscess of leg, except foot	5679	309738	0.225111	0.0654189	0.00057941	0.519107	0.143499	0.00029747	0.167521	0.0460439	0.00027447	-0.241597	0.0665696	0.00028426
575.6	Cholesterolosis of gallbladder	459	299761	-0.802437	0.241839	0.00090643	-1.58769	0.545212	0.00359064	-0.547763	0.175063	0.00175438	0.612092	0.261447	0.0192236
285.1	Acute posthemorrhagic anemia	262	302401	-1.05388	0.319987	0.00098943	-1.9722	0.729284	0.00684484	-0.704684	0.232673	0.00245654	0.69489	0.35069	0.0475358
