# Supplementary material for: Associations of genetically determined iron status across the phenome: A mendelian randomization study
Source: PLoS Med. 2019 Jun 20;16(6):e1002833. doi: 10.1371/journal.pmed.1002833 (PMC6586257; doi:10.1371/journal.pmed.1002833)
Supplement: S7 Table — MR estimates are given per SD change in serum iron. MR, mendelian randomization; SD, standard deviation. (XLSX) [file pmed.1002833.s009.xlsx]

## Sheet: S7_Table
S7 Table. Combined and sex-stratified MR estimates (in odds ratio units) for the effect of iron status. MR estimates are given per standard deviation change in serum iron.
		Males and Females						Males						Females
Phecode	Outcome	Cases	Controls	Odds ratio	Lower 95% confidence interval	Upper 95% confidence interval	P	Cases	Controls	Odds ratio	Lower 95% confidence interval	Upper 95% confidence interval	P	Cases	Controls	Odds ratio	Lower 95% confidence interval	Upper 95% confidence interval	P
284	Aplastic anemia	12485	302401	0.675539	0.616562	0.740158	3.904e-17	5239	136470	0.681857	0.593119	0.78387	7.315e-08	7246	165931	0.677407	0.600043	0.764745	3.075e-10
285	Other anemias	11586	302401	0.67317	0.611243	0.741371	9.141e-16	4820	136470	0.667274	0.577114	0.77152	4.698e-08	6766	165931	0.671701	0.59186	0.762312	7.108e-10
280.1	Iron deficiency anemias, unspecified or not due to blood loss	7340	302401	0.720511	0.641221	0.809606	3.573e-08	2853	136470	0.680502	0.564097	0.820927	5.782e-05	4487	165931	0.746431	0.641737	0.868205	0.00014888
281	Other deficiency anemia	8605	302401	0.745531	0.667741	0.832383	1.759e-07	3268	136470	0.735569	0.617951	0.875574	0.00055082	5337	165931	0.752188	0.654514	0.864438	6.001e-05
272.11	Hypercholesterolemia	33268	285396	0.878367	0.827461	0.932405	2.066e-05	20417	121956	0.875355	0.812151	0.943477	0.00049832	12851	163440	0.886622	0.813082	0.966814	0.00645075
686	Other local infections of skin and subcutaneous tissue	10784	309738	1.22085	1.10854	1.34454	5.061e-05	6225	137405	1.19591	1.05679	1.35334	0.00457556	4559	172333	1.26599	1.09426	1.46466	0.00151863
689	Disorder of skin and subcutaneous tissue NOS	41334	280000	1.09983	1.04802	1.1542	0.00011106	19801	124247	1.08685	1.00972	1.16988	0.0265938	21533	155753	1.10604	1.02879	1.18911	0.00636922
529.1	Glossitis	298	315742	2.6378	1.56072	4.45819	0.00029174
960	Poisoning by antibiotics	3446	293867	0.736338	0.621213	0.872797	0.00041797	693	134563	0.687038	0.470378	1.00349	0.0521418	2753	159304	0.75136	0.622052	0.907548	0.00300956
681.3	Cellulitis and abscess of arm/hand	5671	309738	1.25339	1.10256	1.42486	0.00055557	3522	137405	1.32785	1.12933	1.56127	0.00059911	2149	172333	1.11992	0.909194	1.37948	0.28692
681.6	Cellulitis and abscess of foot, toe	5635	309738	1.25339	1.10256	1.42486	0.00055557	3509	137405	1.32786	1.12898	1.56176	0.00061356	2126	172333	1.12094	0.909856	1.38098	0.28349
681.5	Cellulitis and abscess of leg, except foot	5679	309738	1.25246	1.10174	1.4238	0.00057941	3538	137405	1.32998	1.13142	1.5634	0.0005468	2141	172333	1.11522	0.905341	1.37374	0.305297
575.6	Cholesterolosis of gallbladder	459	299761	0.448235	0.279029	0.720051	0.00090643							349	165177	0.62888	0.444708	0.889326	0.00870518
285.1	Acute posthemorrhagic anemia	262	302401	0.348582	0.186177	0.652654	0.00098943
